# Supplementary material for: Second-line systemic treatment for metastatic colorectal cancer: A systematic review and Bayesian network meta-analysis based on RCT
Source: PLoS One. 2024 Dec 23;19(12):e0313278. doi: 10.1371/journal.pone.0313278 (PMC11666018; doi:10.1371/journal.pone.0313278)
Supplement: S2 File — (XLSX) [file pone.0313278.s002.xlsx]

## Sheet: Sheet2
S2 File. Basic information for inclusion and exclusion of studies
No.	Study	Research Title	Eligibility	Reason for exclusion
[1]	Aparicio 2022	Randomized phase II trial of FOLFIRI-panitumumab compared with FOLFIRI alone in patients with RAS wild-type circulating tumor DNA metastatic colorectal cancer beyond progression to first-line FOLFOX-panitumumab: the BEYOND study (GEMCAD 17-01)	Inclusion	NA
[2]	Be´couarn 2001	Randomized multicenter phase II study comparing a combination of fluorouracil and folinic acid and alternating irinotecan and oxaliplatin with oxaliplatin and irinotecan in fluorouracil-pretreated metastatic colorectal cancer patients	Inclusion	NA
[3]	Bendell 2013	Axitinib or bevacizumab plus FOLFIRI or modified FOLFOX-6 after failure of first-line therapy for metastatic colorectal cancer: a randomized phase II study	Inclusion	NA
[4]	Cao 2015	A multi-center randomized phase II clinical study of bevacizumab plus irinotecan, 5-fluorouracil, and leucovorin (FOLFIRI) compared with FOLFIRI alone as second-line treatment for Chinese patients with metastatic colorectal cancer	Inclusion	NA
[5]	Ciardiello 2016	Cetuximab continuation after first progression in metastatic colorectal cancer (CAPRI-GOIM): a randomized phase II trial of FOLFOX plus cetuximab versus FOLFOX	Inclusion	NA
[6]	Clarke 2011	Single-agent irinotecan or FOLFIRI as second-line chemotherapy for advanced colorectal cancer; results of a randomised phase II study (DaVINCI) and meta-analysis	Inclusion	NA
[7]	Cohn 2013	A randomized, placebo-controlled phase 2 study of ganitumab or conatumumab in combination with FOLFIRI for second-line treatment of mutant KRAS metastatic colorectal cancer	Inclusion	NA
[8]	Cunningham 1998	Randomised trial of irinotecan plus supportive care versus supportive care alone after fluorouracil failure for patients with metastatic colorectal cancer	Inclusion	NA
[9]	Cunningham 2013	Cediranib with mFOLFOX6 vs bevacizumab with mFOLFOX6 in previously treated metastatic colorectal cancer	Inclusion	NA
[10]	Élez 2015	Abituzumab combined with cetuximab plus irinotecan versus cetuximab plus irinotecan alone for patients with KRAS wild-type metastatic colorectal cancer: the randomised phase I/II POSEIDON trial	Inclusion	NA
[11]	Eng 2016	A randomized, placebo-controlled, phase 1/2 study of tivantinib (ARQ 197) in combination with irinotecan and cetuximab in patients with metastatic colorectal cancer with wild-type KRAS who have received first-line systemic therapy	Inclusion	NA
[12]	Ettrich 2021	Nintedanib plus mFOLFOX6 as second-line treatment of metastatic, chemorefractory colorectal cancer: the randomised, placebo-controlled, phase II TRICC-C study (AIO-KRK-0111)	Inclusion	NA
[13]	Giantonio 2007	Bevacizumab in combination with oxaliplatin, fluorouracil, and leucovorin (FOLFOX4) for previously treated metastatic colorectal cancer: results from the Eastern Cooperative Oncology Group Study E3200	Inclusion	NA
[14]	Gibbs 2011	Hyaluronan-Irinotecan improves progression-free survival in 5-fluorouracil refractory patients with metastatic colorectal cancer: a randomized phase II trial	Inclusion	NA
[15]	Graeven 2007	A randomised phase II study of irinotecan in combination with 5-FU/FA compared with irinotecan alone as second-line treatment of patients with metastatic colorectal carcinoma	Inclusion	NA
[16]	Haller 2008	Oxaliplatin plus irinotecan compared with irinotecan alone as second-line treatment after single-agent fluoropyrimidine therapy for metastatic colorectal carcinoma	Inclusion	NA
[17]	Hecht 2017	A Phase II, Randomized, Double-Blind, Placebo-Controlled Study of Simtuzumab in Combination with FOLFIRI for the Second-Line Treatment of Metastatic KRASMutant Colorectal Adenocarcinoma	Inclusion	NA
[18]	Hecht 2015	SPIRITT: a Randomized, Multicenter, Phase II Study of Panitumumab with FOLFIRI and Bevacizumab with FOLFIRI as Second-Line Treatment in Patients with Unresectable Wild Type KRAS Metastatic Colorectal Cancer	Inclusion	NA
[19]	Kim 2009	Phase III noninferiority trial comparing irinotecan with oxaliplatin, fluorouracil, and leucovorin in patients with advanced colorectal carcinoma previously treated with fluorouracil: N9841	Inclusion	NA
[20]	Lenz 2017	Randomized study of etirinotecan pegol versus irinotecan as second-line treatment for metastatic colorectal cancer	Inclusion	NA
[21]	Li 2018	Aflibercept plus FOLFIRI in Asian patients with pretreated metastatic colorectal cancer: a randomized Phase III study	Inclusion	NA
[22]	Liu 2015	A randomized Phase II clinical study of combining panitumumab and bevacizumab, plus irinotecan, 5-fluorouracil, and leucovorin (FOLFIRI) compared with FOLFIRI alone as second-line treatment for patients with metastatic colorectal cancer and KRAS mutation	Inclusion	NA
[23]	Moore 2016	Randomized phase II study of modified FOLFOX-6 in combination with ramucirumab or icrucumab as second-line therapy in patients with metastatic colorectal cancer after disease progression on first-line irinotecan-based therapy	Inclusion	NA
[24]	Muro 2010	Irinotecan plus S-1 (IRIS) versus fluorouracil and folinic acid plus irinotecan (FOLFIRI) as second-line chemotherapy for metastatic colorectal cancer: a randomised phase 2/3 non-inferiority study (FIRIS study)	Inclusion	NA
[25]	O'Neil 2014	Randomized Phase II Open-Label Study of mFOLFOX6 in Combination With Linifanib or Bevacizumab for Metastatic Colorectal Cancer	Inclusion	NA
[26]	Peeters 2013	A randomised, double-blind, placebo-controlled phase 2 study of trebananib (AMG 386) in combination with FOLFIRI in patients with previously treated metastatic colorectal carcinoma	Inclusion	NA
[27]	Peeters 2010	Randomized Phase III Study of Panitumumab With Fluorouracil, Leucovorin, and Irinotecan (FOLFIRI) Compared With FOLFIRI Alone As Second-Line Treatment in Patients With Metastatic Colorectal Cancer	Inclusion	NA
[28]	Pietrantonio 2020	Capecitabine and Temozolomide versus FOLFIRI in RAS-Mutated, MGMT-Methylated Metastatic Colorectal Cancer	Inclusion	NA
[29]	Price 2014	Panitumumab versus cetuximab in patients with chemotherapy-refractory wild-type KRAS exon 2 metastatic colorectal cancer (ASPECCT): a randomised, multicentre, open-label, non-inferiority phase 3 study	Inclusion	NA
[30]	Rothenberg 2008	Capecitabine plus oxaliplatin (XELOX) versus 5-fluorouracil/folinic acid plus oxaliplatin (FOLFOX-4) as second-line therapy in metastatic colorectal cancer: a randomized phase III noninferiority study	Inclusion	NA
[31]	Rothenberg 2003	Superiority of oxaliplatin and fluorouracil-leucovorin compared with either therapy alone in patients with progressive colorectal cancer after irinotecan and fluorouracil-leucovorin: interim results of a phase III trial	Inclusion	NA
[32]	Rougier 2002	Antitumor activity of three second-line treatment combinations in patients with metastatic colorectal cancer after optimal 5-FU regimen failure: a randomised, multicentre phase II study	Inclusion	NA
[33]	Rougier 1998	Randomised trial of irinotecan versus fluorouracil by continuous infusion after fluorouracil failure in patients with metastatic colorectal cancer	Inclusion	NA
[34]	Sakai 2020	Randomised phase II study of panitumumab plus irinotecan versus cetuximab plus irinotecan in patients with KRAS wild-type metastatic colorectal cancer refractory to fluoropyrimidine, irinotecan and oxaliplatin (WJOG 6510G)	Inclusion	NA
[35]	Sanoff 2018	Multicenter, randomized, double-blind phase 2 trial of FOLFIRI with regorafenib or placebo as second-line therapy for metastatic colorectal cancer	Inclusion	NA
[36]	Seymour 2013	Panitumumab and irinotecan versus irinotecan alone for patients with KRAS wild-type, fluorouracil-resistant advanced colorectal cancer (PICCOLO): a prospectively stratified randomised trial	Inclusion	NA
[37]	Shah 2022	Napabucasin Plus FOLFIRI in Patients With Previously Treated Metastatic Colorectal Cancer: results From the Open-Label, Randomized Phase III CanStem303C Study Cetuximab Alone or With Irinotecan for Resistant KRAS-, NRAS-, BRAF- and PIK3CA-wild-type Metastatic Colorectal Cancer: The AGITG Randomized Phase II ICECREAM Study	Inclusion	NA
[38]	Shapiro 2018	Cetuximab Alone or With Irinotecan for Resistant KRAS-, NRAS-, BRAF- and PIK3CA-wild-type Metastatic Colorectal Cancer: The AGITG Randomized Phase II ICECREAM Study	Inclusion	NA
[39]	Shi 2019	CMAB009 plus irinotecan versus irinotecan-only as second-line treatment after fluoropyrimidine and oxaliplatin failure in KRAS wild-type metastatic colorectal cancer patients: promising findings from a prospective, open-label, randomized, phase III trial	Inclusion	NA
[40]	Shi 2017	Erlotinib in combination with bevacizumab and FOLFOX4 as second-line chemotherapy for patients with metastatic colorectal cancer	Inclusion	NA
[41]	Shitara 2016	Randomized study of FOLFIRI plus either panitumumab or bevacizumab for wild-type KRAS colorectal cancer-WJOG 6210G	Inclusion	NA
[42]	Sobrero 2008	EPIC: phase III trial of cetuximab plus irinotecan after fluoropyrimidine and oxaliplatin failure in patients with metastatic colorectal cancer	Inclusion	NA
[43]	Tabernero 2015	Ramucirumab versus placebo in combination with second-line FOLFIRI in patients with metastatic colorectal carcinoma that progressed during or after first-line therapy with bevacizumab, oxaliplatin, and a fluoropyrimidine (RAISE): a randomised, double-blind, multicentre, phase 3 study	Inclusion	NA
[44]	Van Cutsem 2011	Randomized, placebo-controlled, phase III study of oxaliplatin, fluorouracil, and leucovorin with or without PTK787/ZK 222584 in patients with previously treated metastatic colorectal adenocarcinoma	Inclusion	NA
[45]	Van Cutsem 2012	Addition of Aflibercept to Fluorouracil, Leucovorin, and Irinotecan Improves Survival in a Phase III Randomized Trial in Patients With Metastatic Colorectal Cancer Previously Treated With an Oxaliplatin-Based Regimen	Inclusion	NA
[46]	Xie 2014	Safety and efficacy of second-line treatment with folinic acid, 5-fluorouracil and irinotecan (FOLFIRI) in combination of panitumumab and bevacizumab for patients with metastatic colorectal cancer	Inclusion	NA
[47]	Zhang 2022	FOLFIRI (folinic acid, fluorouracil, and irinotecan) increases not efficacy but toxicity compared with single-agent irinotecan as a second-line treatment in metastatic colorectal cancer patients: a randomized clinical trial	Inclusion	NA
[48]	Abad 1995	Sequential methotrexate, 5-fluorouracil (5-FU), and high dose leucovorin versus 5-FU and high dose leucovorin versus 5-FU alone for advanced colorectal cancer. A multi-institutional randomized trial	Exclusion	Not available interventions
[49]	Abdullaev 2020	A phase III study of nivolumab (NIVO), NIVO + ipilimumab (IPI), or chemotherapy (CT) for microsatellite instability-high (MSI-H)/mismatch repair-deficient (dMMR) metastatic colorectal cancer (mCRC): checkmate 8HW	Exclusion	Not available interventions
[50]	André 1999	Multicenter phase II study of bimonthly high-dose leucovorin, fluorouracil infusion, and oxaliplatin for metastatic colorectal cancer resistant to the same leucovorin and fluorouracil regimen	Exclusion	Not available interventions
[51]	Argyriou 2012	Peripheral neurotoxicity of oxaliplatin in combination with 5-fluorouracil (FOLFOX) or capecitabine (XELOX): a prospective evaluation of 150 colorectal cancer patients	Exclusion	Not available interventions
[52]	Avallone 2020	Randomized phase II study of valproic acid in combination with bevacizumab and oxaliplatin/fluoropyrimidine regimens in patients with RAS-mutated metastatic colorectal cancer: the REVOLUTION study protocol	Exclusion	Not available interventions
[53]	Avallone 2021	Effect of Bevacizumab in Combination With Standard Oxaliplatin-Based Regimens in Patients With Metastatic Colorectal Cancer A Randomized Clinical Trial	Exclusion	Not available interventions
[54]	Basso 2016	Conversion Chemotherapy for Technically Unresectable Colorectal Liver Metastases A Retrospective, STROBE-Compliant, Single-Center Study Comparing Chemotherapy Alone and Combination Chemotherapy With Cetuximab or Bevacizumab	Exclusion	Not available interventions
[55]	Bathe 2009	A phase II experience with neoadjuvant irinotecan (CPT-11), 5-fluorouracil (5-FU) and leucovorin (LV) for colorectal liver metastases	Exclusion	Not available interventions
[56]	Bekaii-Saab 2019	Regorafenib dose-optimisation in patients with refractory metastatic colorectal cancer (ReDOS): a randomised, multicentre, open-label, phase 2 study	Exclusion	Not available interventions
[57]	Bennouna 2019	Continuation of Bevacizumab vs Cetuximab Plus Chemotherapy After First Progression in KRAS Wild-Type Metastatic Colorectal Cancer: The UNICANCER PRODIGE18 Randomized Clinical Trial	Exclusion	Not available interventions
[58]	Bennouna 2013	Continuation of bevacizumab after first progression in metastatic colorectal cancer (ML18147): a randomised phase 3 trial	Exclusion	Not available interventions
[59]	Boige 2010	Pharmacogenetic assessment of toxicity and outcome in patients with metastatic colorectal cancer treated with LV5FU2, FOLFOX, and FOLFIRI: FFCD 2000-05	Exclusion	Not available interventions
[60]	Bridgewater 2020	Systemic chemotherapy with or without cetuximab in patients with resectable colorectal liver metastasis (New EPOC): long-term results of a multicentre, randomised, controlled, phase 3 trial	Exclusion	Not available interventions
[61]	Bruna 2018	Efficacy of a Novel Sigma-1 Receptor Antagonist for Oxaliplatin-Induced Neuropathy: A Randomized, Double-Blind, Placebo-Controlled Phase IIa Clinical Trial	Exclusion	Not available interventions
[62]	Cardone 2019	Exploratory findings from a prematurely closed international, multicentre, academic trial: RAVELLO, a phase III study of regorafenib versus placebo as maintenance therapy after first-line treatment in RAS wild-type metastatic colorectal cancer	Exclusion	Not available interventions
[63]	Chen 2020	Effect of Combined Immune Checkpoint Inhibition vs Best Supportive Care Alone in Patients With Advanced Colorectal Cancer: the Canadian Cancer Trials Group CO.26 Study	Exclusion	Not available interventions
[64]	Chibaudel 2015	STRATEGIC-1: A multiple-lines, randomized, open-label GERCOR phase III study in patients with unresectable wild-type RAS metastatic colorectal cancer	Exclusion	Not available interventions
[65]	Chibaudel 2016	PEPCOL: a GERCOR randomized phase II study of nanoliposomal irinotecan PEP02 (MM-398) or irinotecan with leucovorin/5-fluorouracil as second-line therapy in metastatic colorectal cancer	Exclusion	Not available interventions
[66]	Cho 2017	A single institute retrospective trial of concurrent chemotherapy with SIR-Spheres(®) versus SIR-Spheres(®) alone in chemotherapy-resistant colorectal cancer liver metastases	Exclusion	Not available interventions
[67]	Comella 2009	Randomised trial comparing biweekly oxaliplatin plus oral capecitabine versus oxaliplatin plus i.v. bolus fluorouracil/leucovorin in metastatic colorectal cancer patients: results of the Southern Italy Cooperative Oncology study 0401	Exclusion	Not available interventions
[68]	Cremolini 2018	TRIBE2: a phase III, randomized strategy study by GONO in the 1stand 2nd-line treatment of unresectable metastatic colorectal cancer (mCRC) patients (pts)	Exclusion	Not available interventions
[69]	Cremolini 2020	Upfront FOLFOXIRI plus bevacizumab and reintroduction after progression versus mFOLFOX6 plus bevacizumab followed by FOLFIRI plus bevacizumab in the treatment of patients with metastatic colorectal cancer (TRIBE2): a multicentre, open-label, phase 3, randomised, controlled trial	Exclusion	Not available interventions
[70]	Cremolini 2019	Phase II randomised study of maintenance treatment with bevacizumab or bevacizumab plus metronomic chemotherapy after first-line induction with FOLFOXIRI plus Bevacizumab for metastatic colorectal cancer patients: the MOMA trial	Exclusion	Not available interventions
[71]	Cunningham 2004	Cetuximab monotherapy and cetuximab plus irinotecan in irinotecan-refractory metastatic colorectal cancer	Exclusion	Not available interventions
[72]	David 2017	Pharmacogenetic clinical randomized phase II trial to evaluate the efficacy and safety of FOLFIRI with high dose of irinotecan (FOLFIRI-HD) in metastatic colorectal cancer patients according to UGT1A 1 genotype	Exclusion	Not available interventions
[73]	Davis 2018	A Phase I Dose-Escalation Study of Linsitinib (OSI-906), a Small-Molecule Dual Insulin-Like Growth Factor-1 Receptor/Insulin Receptor Kinase Inhibitor, in Combination with Irinotecan in Patients with Advanced Cancer	Exclusion	Not available interventions
[74]	de Gramont 1997	Randomized trial comparing monthly low-dose leucovorin and fluorouracil bolus with bimonthly high-dose leucovorin and fluorouracil bolus plus continuous infusion for advanced colorectal cancer: a French intergroup study	Exclusion	Not available interventions
[75]	Delaunoit 2004	Mortality associated with daily bolus 5-fluorouracil/leucovorin administered in combination with either irinotecan or oxaliplatin: results from Intergroup Trial N9741	Exclusion	Not available interventions
[76]	Devaux 2019	Retrospective evaluation of FOLFIRI3 alone or in combination with bevacizumab or aflibercept in metastatic colorectal cancer	Exclusion	Not available interventions
[77]	Douglas 1978	Colon and rectal carcinoma therapy with oral 5-fluorouracil, alone or in combination with cyclophosphamide or 6-thioguanine, with intravenous 5-fluorouracil or beta-2'-deoxythioguanosine or with oral 3(4-methyl-cyclohexyl)-1(2-chlorethyl)-1-nitrosourea	Exclusion	Not available interventions
[78]	Douillard 2013	Panitumumab-FOLFOX4 treatment and RAS mutations in colorectal cancer	Exclusion	Not available interventions
[79]	Falcone 2002	Biweekly chemotherapy with oxaliplatin, irinotecan, infusional fluorouracil, and leucovorin: A pilot study in patients with metastatic colorectal cancer	Exclusion	Not available interventions
[80]	Feliu Batlle 2011	Irinotecan-Cetuximab-Bevacizumab as a Salvage Treatment in Heavily Pretreated Metastatic Colorectal Cancer Patients: A Retrospective Observational Study	Exclusion	Not available interventions
[81]	Fok 2020	Treatment outcomes in patients receiving regorafenib for metastatic colon cancer	Exclusion	Not available interventions
[82]	Fuchs 2003	Phase III comparison of two irinotecan dosing regimens in second-line therapy of metastatic colorectal cancer	Exclusion	Not available interventions
[83]	Galizia 2013	Conversion chemotherapy followed by hepatic resection in colorectal cancer with initially unresectable liver-limited metastases	Exclusion	Not available interventions
[84]	Garcia-Alfonso 2018	Single-Agent Regorafenib in Metastatic Colorectal Cancer Patients with Any RAS or BRAF Mutation Previously Treated with FOLFOXIRI plus Bevacizumab (PREVIUM Trial)	Exclusion	Not available interventions
[85]	Garufi 2006	Randomised phase II study of standard versus chronomodulated CPT-11 plus chronomodulated 5-fluorouracil and folinic acid in advanced colorectal cancer patients	Exclusion	Not available interventions
[86]	Geng 2020	Metronomic capecitabine as maintenance treatment after first line induction with XELOX for metastatic colorectal cancer patients	Exclusion	Not available interventions
[87]	Glimelius 2008	A randomized phase III multicenter trial comparing irinotecan in combination with the Nordic bolus 5-FU and folinic acid schedule or the bolus/infused de Gramont schedule (Lv5FU2) in patients with metastatic colorectal cancer	Exclusion	Not available interventions
[88]	Gorbunova 2019	A phase 2 randomised study of veliparib plus FOLFIRI±bevacizumab versus placebo plus FOLFIRI±bevacizumab in metastatic colorectal cancer	Exclusion	Not available interventions
[89]	Gray 2000	Comparison of fluorouracil with additional levamisole, higher-dose folinic acid, or both, as adjuvant chemotherapy for colorectal cancer: a randomised trial	Exclusion	Not available interventions
[90]	Grothey 2013	Regorafenib monotherapy for previously treated metastatic colorectal cancer (CORRECT): An international, multicentre, randomised, placebo-controlled, phase 3 trial	Exclusion	Not available interventions
[91]	Gruenberger 2015	Bevacizumab plus mFOLFOX-6 or FOLFOXIRI in patients with initially unresectable liver metastases from colorectal cancer: the OLIVIA multinational randomised phase II trial	Exclusion	Not available interventions
[92]	Hebart 2018	Clinical practice use of panitumumab combined with chemotherapy in patients with wild-type RAS metastatic colorectal cancer	Exclusion	Not available interventions
[93]	Hebbar 2015	FOLFOX4 versus sequential dose-dense FOLFOX7 followed by FOLFIRI in patients with resectable metastatic colorectal cancer (MIROX): a pragmatic approach to chemotherapy timing with perioperative or postoperative chemotherapy from an open-label, randomized phase III trial	Exclusion	Not available interventions
[94]	Hegewisch-Becker 2015	Maintenance strategies after first-line oxaliplatin plus fluoropyrimidine plus bevacizumab for patients with metastatic colorectal cancer (AIO 0207): a randomised, non-inferiority, open-label, phase 3 trial	Exclusion	Not available interventions
[95]	Herrmann 1986	Randomized multicenter trial of sequential methotrexate (MTX) and 5 fluorouracil (FU) versus FU alone in metastatic colorectal carcinoma (CRC)	Exclusion	Not available interventions
[96]	Hickish 2014	A randomised, open-label phase II trial of afatinib versus cetuximab in patients with metastatic colorectal cancer	Exclusion	Not available interventions
[97]	Hill 2018	Phase II study of the dual EGFR/her3 inhibitor duligotuzumab (mehd7945a) versus cetuximab in combination with folfiri in second-line ras wild-type metastatic colorectal cancer	Exclusion	Not available interventions
[98]	Hill 1995	Impact of protracted venous infusion fluorouracil with or without interferon alfa-2b on tumor response, survival, and quality of life in advanced colorectal cancer	Exclusion	Not available interventions
[99]	Hoff 2012	Cediranib plus FOLFOX/CAPOX versus placebo plus FOLFOX/CAPOX in patients with previously untreated metastatic colorectal cancer: a randomized, double-blind, phase III study (HORIZON II)	Exclusion	Not available interventions
[100]	Hsieh 2022	An Observational Study of Trifluridine/Tipiracil-Containing Regimen Versus Regorafenib-Containing Regimen in Patients With Metastatic Colorectal Cancer	Exclusion	Not available interventions
[101]	Hyman 2018	Phase I study of MEDI3617, a selective angiopoietin-2 inhibitor alone and combined with carboplatin/paclitaxel, paclitaxel, or bevacizumab for advanced solid tumors	Exclusion	Not available interventions
[102]	Iwamoto 2015	FOLFIRI plus bevacizumab as second-line therapy in patients with metastatic colorectal cancer after first-line bevacizumab plus oxaliplatin-based therapy: the randomized phase III EAGLE study	Exclusion	Not available interventions
[103]	Johnsson 2013	A randomized phase III trial on maintenance treatment with bevacizumab alone or in combination with erlotinib after chemotherapy and bevacizumab in metastatic colorectal cancer: the Nordic ACT Trial	Exclusion	Not available interventions
[104]	Jonker 2018	Napabucasin versus placebo in refractory advanced colorectal cancer: a randomised phase 3 trial	Exclusion	Not available interventions
[105]	Jones 1995	Randomized phase III study of 5-fluorouracil plus high dose folinic acid versus 5-fluorouracil plus folinic acid plus methyl-lomustine for patients with advanced colorectal cancer	Exclusion	Not available interventions
[106]	Kalofonos 2002	A phase III study of 5-fluorouracil versus 5-fluorouracil plus interferon alpha 2b versus 5-fluorouracil plus leucovorin in patients with advanced colorectal cancer: a Hellenic Cooperative Oncology Group (HeCOG) study	Exclusion	Not available interventions
[107]	Kemeny 1990	Randomized study of continuous infusion fluorouracil versus fluorouracil plus cisplatin in patients with metastatic colorectal cancer	Exclusion	Not available interventions
[108]	Kim 2009	Phase III noninferiority trial comparing irinotecan with oxaliplatin, fluorouracil, and leucovorin in patients with advanced colorectal carcinoma previously treated with fluorouracil: N9841	Exclusion	Not available interventions
[109]	Komatsu 2014	Phase 1 study of efatutazone, a novel oral peroxisome proliferator-activated receptor gamma agonist, in combination with FOLFIRI as second-line therapy in patients with metastatic colorectal cancer	Exclusion	Not available interventions
[110]	Koopman 2006	Randomised study of sequential versus combination chemotherapy with capecitabine, irinotecan and oxaliplatin in advanced colorectal cancer, an interim safety analysis. A Dutch Colorectal Cancer Group (DCCG) phase III study	Exclusion	Not available interventions
[111]	Kosmidis 1996	Fluorouracil and leucovorin with or without interferon alfa-2b in advanced colorectal cancer: analysis of a prospective randomized phase III trial. Hellenic Cooperative Oncology Group	Exclusion	Not available interventions
[112]	Kotani 2019	Retrospective cohort study of trifluridine/tipiracil (TAS-102) plus bevacizumab versus trifluridine/tipiracil monotherapy for metastatic colorectal cancer	Exclusion	Not available interventions
[113]	Labianca 1991	Folinic acid + 5-fluorouracil (5-FU) versus equidose 5-FU in advanced colorectal cancer. Phase III study of 'GISCAD' (Italian Group for the study of digestive tract cancer)	Exclusion	Not available interventions
[114]	Labianca 1988	Cisplatin + 5-fluorouracil versus 5-fluorouracil alone in advanced colorectal cancer: A randomized study	Exclusion	Not available interventions
[115]	Lau 2019	POLEM: avelumab plus fluoropyrimidinebased chemotherapy as adjuvant treatment for stage III dMMR or POLE exonuclease domain mutant colon cancer-a phase III randomized study	Exclusion	Not available interventions
[116]	Laurie 1989	Surgical adjuvant therapy of large bowel carcinoma: an evaluation of levamisole and their combination of levamisole and fluorouracil	Exclusion	Not available interventions
[117]	Lee 2018	A Phase I Trial of a Guadecitabine (SGI-110) and Irinotecan in Metastatic Colorectal Cancer Patients Previously Exposed to Irinotecan	Exclusion	Not available interventions
[118]	Lee 2012	Oncologic Outcomes of Stage IIIA Colon Cancer for Different Chemotherapeutic Regimens	Exclusion	Not available interventions
[119]	Lelli 2007	The impact of the introduction of irinotecan and oxaliplatin on the outcome of patients with advanced colorectal cancer	Exclusion	Not available interventions
[120]	Lenz 2015	LUME-Colon 1: a double-blind, randomized phase III study of nintedanib plus best supportive care (BSC) versus placebo plus BSC in patients with colorectal cancer (CRC) refractory to standard therapies	Exclusion	Not available interventions
[121]	Leto 2023	Synthetic lethal interaction with BCL-XL blockade deepens response to cetuximab in patient-derived models of metastatic colorectal cancer	Exclusion	Not available interventions
[122]	Wang 2021	Continuing Cetuximab vs Bevacizumab plus chemotherapy after first progression in wild-type KRAS, NRAS and BRAF V600E metastatic colorectal cancer: a randomized phase II trial	Exclusion	Not available interventions
[123]	Cong 2020	The Efficacy and Safety of Regorafenib in Combination With Anti-PD-1 Antibody in Refractory Microsatellite Stable Metastatic Colorectal Cancer: A Retrospective Study	Exclusion	Not available interventions
[124]	Lim 2015	A randomised, double-blind, placebo-controlled multi-centre phase III trial of XELIRI/FOLFIRI plus simvastatin for patients with metastatic colorectal cancer	Exclusion	Not available interventions
[125]	Lin 2015	Comparing the effectiveness of capecitabine versus 5-fluorouracil/leucovorin therapy for elderly Taiwanese stage III colorectal cancer patients based on quality-of-life measures (QLQ-C30 and QLQ-CR38) and a new cost assessment tool	Exclusion	Not available interventions
[126]	Lissoni 2005	Enhancement of the efficacy of chemotherapy with oxaliplatin plus 5-fluorouracil by pretreatment with IL-2 subcutaneous immunotherapy in metastatic colorectal cancer patients with lymphocytopenia prior to therapy	Exclusion	Not available interventions
[127]	Loehrer 1988	A prospective randomized trial of fluorouracil versus fluorouracil plus cisplatin in the treatment of metastatic colorectal cancer: A Hoosier Oncology Group trial	Exclusion	Not available interventions
[128]	Loffler 1991	Randomized comparison of 5-fluorouracil (FU) versus FU and medium dose leucovorin (LV) in metastatic colorectal cancer	Exclusion	Not available interventions
[129]	Loree 2014	CAPOX Associated With Toxicities of Higher Grade but Improved Disease-Free Survival When Compared With FOLFOX in the Adjuvant Treatment of Stage III Colon Cancer	Exclusion	Not available interventions
[130]	Luo 2016	Single-agent capecitabine as maintenance therapy after induction of XELOX (or FOLFOX) in first-line treatment of metastatic colorectal cancer: randomized clinical trial of efficacy and safety	Exclusion	Not available interventions
[131]	Ma 2019	Regorafenib plus FOLFIRI with irinotecan dose escalated according to uridine diphosphate glucuronosyltransferase 1A1genotyping in previous treated metastatic colorectal cancer patients: study protocol for a randomized controlled trial	Exclusion	Not available interventions
[132]	Machover 1996	Two consecutive phase II studies of oxaliplatin (L-OHP) for treatment of patients with advanced colorectal carcinoma who were resistant to previous treatment with fluoropyrimidines	Exclusion	Not available interventions
[133]	Mansour 2016	Transarterial chemoembolization using drug eluting microspheres in refractory colorectal liver metastases with 18F-FDG PET/CT follow-up to assess therapeutic response	Exclusion	Not available interventions
[134]	Maindrault-Goebel 2004	Oxaliplatin reintroduction in patients previously treated with leucovorin, fluorouracil and oxaliplatin for metastatic colorectal cancer	Exclusion	Not available interventions
[135]	Maria Vieitez 2011	A randomized phase II study of raltitrexed and gefitinib versus raltitrexed alone as second line chemotherapy in patients with colorectal cancer. (1839IL/0143)	Exclusion	Not available interventions
[136]	Masi 2015	Continuation or reintroduction of bevacizumab beyond progression to first-line therapy in metastatic colorectal cancer: final results of the randomized BEBYP trial	Exclusion	Not available interventions
[137]	Mehrzad 2016	Bevacizumab plus FOLFOX or FOLFIRI regimens on patients with unresectable liver-only metastases of metastatic colorectal cancer	Exclusion	Not available interventions
[138]	Mettu 2022	Assessment of Capecitabine and Bevacizumab With or Without Atezolizumab for the Treatment of Refractory Metastatic Colorectal Cancer: a Randomized Clinical Trial	Exclusion	Not available interventions
[139]	Moscetti 2013	Maintenance single-agent bevacizumab or observation after first-line chemotherapy in patients with metastatic colorectal cancer: a multicenter retrospective study	Exclusion	Not available interventions
[140]	Mostafa 2022	Celecoxib as an adjuvant to chemotherapy for patients with metastatic colorectal cancer A randomized controlled clinical study	Exclusion	Not available interventions
[141]	Munemoto 2019	APPHIRE: a randomised phase II study of planned discontinuation or continuous treatment of oxaliplatin after six cycles of modified FOLFOX6 plus panitumumab in patients with colorectal cancer	Exclusion	Not available interventions
[142]	Nagata 2019	Multicenter open-label randomized phase II study of second-line panitumumab and irinotecan with or without fluoropyrimidines in patients with KRAS wild-type metastatic colorectal cancer (PACIFIC study)	Exclusion	Not available interventions
[143]	Nakata 2007	Erratum: Continuous infusion of 5-fluorouracil with versus without low-dose, consecutive administration of cisplatin in advanced colorectal cancer. A prospective randomized phase II study (Journal of Experimental and Clinical Cancer Research (2006) 25, 4)	Exclusion	Not available interventions
[144]	Parseghian 2017	Dual Inhibition of EGFR and c-Src by Cetuximab and Dasatinib Combined with FOLFOX Chemotherapy in Patients with Metastatic Colorectal Cancer	Exclusion	Not available interventions
[145]	Passardi 2017	Impact of second-line cetuximab-containing therapy in patients with KRAS wild-type metastatic colorectal cancer: results from the ITACa randomized clinical trial	Exclusion	Not available interventions
[146]	Patel 2021	Trifluridine/Tipiracil and Regorafenib in Patients with Metastatic Colorectal Cancer: A Retrospective Study at a Tertiary Oncology Center	Exclusion	Not available interventions
[147]	Petrioli 1995	Treatment of advanced colorectal cancer with high-dose intensity folinic acid and 5-fluorouracil plus supportive care	Exclusion	Not available interventions
[148]	Polyzos 1996	Biochemical modulation of fluorouracil: comparison of methotrexate, folinic acid, and fluorouracil versus folinic acid and fluorouracil in advanced colorectal cancer: a randomized trial	Exclusion	Not available interventions
[149]	Prabhu 2021	Effect of oxaliplatin-based chemotherapy on chemosensitivity in patients with peritoneal metastasis from colorectal cancer treated with cytoreductive surgery and hyperthermic intraperitoneal chemotherapy: Proof-of-concept study	Exclusion	Not available interventions
[150]	Quintela-Fandino 2005	Irinotecan (CPT-11)-based chemotherapy as induction treatment for advanced colorectal cancer	Exclusion	Not available interventions
[151]	Rezvani 2020	Efficacy and Safety of Proposed Bevacizumab Biosimilar BE1040V in Patients With Metastatic Colorectal Cancer: A Phase III, Randomized, Double-blind, Noninferiority Clinical Trial	Exclusion	Not available interventions
[152]	Romiti 2017	Treatment sequence with either irinotecan/cetuximab followed by FOLFOX-4 or the reverse strategy in metastatic colorectal cancer patients progressing after first-line FOLFIRI/bevacizumab: an Italian Group for the Study of Gastrointestinal Cancer phase III, randomised trial comparing two sequences of therapy in colorectal metastatic patients	Exclusion	Not available interventions
[153]	Saltz 2007	Phase II trial of sunitinib in patients with metastatic colorectal cancer after failure of standard therapy	Exclusion	Not available interventions
[154]	Scheithauer 2002	Randomized phase II study of irinotecan plus mitomycin C vs. oxaliplatin plus mitomycin C in patients with advanced fluoropyrimidine/leucovorin-pretreated colorectal cancer	Exclusion	Not available interventions
[155]	Schippinger 2005	A prospective randomised trial to study the role of levamisole and interferon alfa in an adjuvant therapy with 5-FU for stage III colon cancer	Exclusion	Not available interventions
[156]	Schoemaker 2004	A randomised phase II multicentre trial of irinotecan (CPT-11) using four different schedules in patients with metastatic colorectal cancer	Exclusion	Not available interventions
[157]	Sclafani 2015	A Randomized Phase II/III Study of Dalotuzumab in Combination With Cetuximab and Irinotecan in Chemorefractory, KRAS Wild-Type, Metastatic Colorectal Cancer	Exclusion	Not available interventions
[158]	Segelov 2016	ICECREAM: randomised phase II study of cetuximab alone or in combination with irinotecan in patients with metastatic colorectal cancer with either KRAS, NRAS, BRAF and PI3KCA wild type, or G13D mutated tumours	Exclusion	Not available interventions
[159]	Shaiq 2013	Comparative efficacy of 5flourouracil/calcium leucovorine versus 5flourouracil/calcium leucovorine plus oxaliplatin in the adjuvant treatment of colonic carcinoma in Kashmir	Exclusion	Not available interventions
[160]	Shimomura 2016	A multi-institutional feasibility study of S-1/oxaliplatin plus bevacizumab in patients with advanced/metastatic colorectal cancer: the HiSCO-02 prospective phase II study	Exclusion	Not available interventions
[161]	Shin 2013	A phase II open-label randomized multicenter trial of TSU-68 in combination with S-1 and oxaliplatin versus S-1 in combination with oxaliplatin in patients with metastatic colorectal cancer	Exclusion	Not available interventions
[162]	Shitara 2019	REVERCE: a randomized phase II study of regorafenib followed by cetuximab versus the reverse sequence for previously treated metastatic colorectal cancer patients	Exclusion	Not available interventions
[163]	Siu 2013	Phase III randomized, placebo-controlled study of cetuximab plus brivanib alaninate versus cetuximab plus placebo in patients with metastatic, chemotherapy-refractory, wild-type K-RAS colorectal carcinoma: the NCIC Clinical Trials Group and AGITG CO.20 Trial	Exclusion	Not available interventions
[164]	Song 2019	Marine omega-3 fatty acid intake and survival of stage III colon cancer according to tumor molecular markers in NCCTG Phase III trial N0147 (Alliance)	Exclusion	Not available interventions
[165]	Stachtea 2022	Stratification of chemotherapy-treated stage III colorectal cancer patients using multiplexed imaging and single-cell analysis of T-cell populations	Exclusion	Not available interventions
[166]	Stahler 2021	Consensus molecular subtypes in metastatic colorectal cancer treated with sequential versus combined fluoropyrimidine, bevacizumab and irinotecan (XELAVIRI trial)	Exclusion	Not available interventions
[167]	Stintzing 2022	Encorafenib in Combination With Cetuximab After Systemic Therapy in Patients With BRAFV600E Mutant Metastatic Colorectal Cancer: german Health Technology Assessment-Driven Analyses From the BEACON CRC Study	Exclusion	Not available interventions
[168]	Strickler 2021	Cabozantinib and Panitumumab for RAS Wild-Type Metastatic Colorectal Cancer	Exclusion	Not available interventions
[169]	Takahashi 2021	Phase II study of trifluridine/tipiracil plus bevacizumab by RAS mutation status in patients with metastatic colorectal cancer refractory to standard therapies: JFMC51-1702-C7	Exclusion	Not available interventions
[170]	Tang 2012	Phase II clinical and pharmacokinetic study of aflibercept in patients with previously treated metastatic colorectal cancer	Exclusion	Not available interventions
[171]	Hoorn 2022	Long-term Survival Update and Extended RAS Mutational Analysis of the CAIRO2 Trial: Addition of Cetuximab to CAPOX/Bevacizumab in Metastatic Colorectal Cancer	Exclusion	Not available interventions
[172]	Tougeron 2020	Prognosis and chemosensitivity of deficient MMR phenotype in patients with metastatic colorectal cancer: An AGEO retrospective multicenter study	Exclusion	Not available interventions
[173]	Tournigand 2004	FOLFIRI followed by FOLFOX6 or the reverse sequence in advanced colorectal cancer: A randomized GERCOR study	Exclusion	Not available interventions
[174]	Tsai 2017	Efficacy of Low-Molecular-Weight Fucoidan as a Supplemental Therapy in Metastatic Colorectal Cancer Patients: a Double-Blind Randomized Controlled Trial	Exclusion	Not available interventions
[175]	Tsavaris 2005	Leucovorin and 5-fluorouracil versus levamisole and 5-fluorouracil as adjuvant chemotherapy in rectal cancer	Exclusion	Not available interventions
[176]	Tsavaris 2003	Two different schedules of irinotecan (CPT-11) in patients with advanced colorectal carcinoma relapsing after a 5-fluorouracil and leucovorin combination. A randomized study	Exclusion	Not available interventions
[177]	Tsutsumi 2011	Scheduled Prospective Tri-Weekly Modified FOLFOX6 Maintenance Chemotherapy in the Treatment of Metastatic Colorectal Cancer	Exclusion	Not available interventions
[178]	Twelves 2012	Capecitabine versus 5-fluorouracil/folinic acid as adjuvant therapy for stage III colon cancer: final results from the X-ACT trial with analysis by age and preliminary evidence of a pharmacodynamic marker of efficacy	Exclusion	Not available interventions
[179]	Van Cutsem 2014	Randomized phase Ib/II trial of rilotumumab or ganitumab with panitumumab versus panitumumab alone in patients with wild-type KRAS metastatic colorectal cancer	Exclusion	Not available interventions
[180]	Vera 2014	Retrospective analysis of pathological response in colorectal cancer liver metastases following treatment with bevacizumab	Exclusion	Not available interventions
[181]	Wang 2021	Efficacy and safety of chemotherapy combined with bevacizumab in Chinese patients with metastatic colorectal cancer: A prospective, multicenter, observational, non-interventional phase IV trial	Exclusion	Not available interventions
[182]	Wilson 2010	A phase I/II trial of vorinostat in combination with 5-fluorouracil in patients with metastatic colorectal cancer who previously failed 5-FU-based chemotherapy	Exclusion	Not available interventions
[183]	Wolff 2012	A double-blind, randomized, placebo-controlled, phase 2 study of maintenance enzastaurin with 5-fluorouracil/leucovorin plus bevacizumab after first-line therapy for metastatic colorectal cancer	Exclusion	Not available interventions
[184]	Xie 2016	Clinical research of astragalus polysaccharides and interleukin-2 combining FOLFOX4 chemotherapy regimens for treatment of advanced colorectal cancer	Exclusion	Not available interventions
[185]	Xu 2018	Modified XELIRI (capecitabine plus irinotecan) versus FOLFIRI (leucovorin, fluorouracil, and irinotecan), both either with or without bevacizumab, as second-line therapy for metastatic colorectal cancer (AXEPT): a multicentre, open-label, randomised, non-inferiority, phase 3 trial	Exclusion	Not available interventions
[186]	Yamaguchi 2019	Large-Scale, Prospective Observational Study of Regorafenib in Japanese Patients with Metastatic Colorectal Cancer in a Real-World Clinical Setting	Exclusion	Not available interventions
[187]	Yasui 2015	A phase 3 non-inferiority study of 5-FU/l-leucovorin/irinotecan (FOLFIRI) versus irinotecan/S-1 (IRIS) as second-line chemotherapy for metastatic colorectal cancer: updated results of the FIRIS study	Exclusion	Not available interventions
[188]	Yoshida 2021	Clinical efficacy and safety of second line and salvage aflibercept for advanced colorectal cancer in Akita prefecture	Exclusion	Not available interventions
[189]	Yoshino 2013	A phase i study of intravenous aflibercept with FOLFIRI in Japanese patients with previously treated metastatic colorectal cancer	Exclusion	Not available interventions
[190]	Zhao 2016	Autologous Cytokine-Induced Killer Cells Improves Overall Survival of Metastatic Colorectal Cancer Patients: results From a Phase II Clinical Trial	Exclusion	Not available interventions
[191]	Abdullaev 2020	A phase III study of nivolumab (NIVO), NIVO + ipilimumab (IPI), or chemotherapy (CT) for microsatellite instability-high (MSI-H)/mismatch repair-deficient (dMMR) metastatic colorectal cancer (mCRC): Checkmate 8HW	Exclusion	Only abstract
[192]	Antista 2019	Randomized phase II study of CAPTEM versus FOLFIRI in RAS mutated, MGMT methylated metastatic colorectal cancer (mCRC): final analysis, tumor biomarkers and methylated ctDNA	Exclusion	Only abstract
[193]	Aparicio 2020	PRODIGE 71 - BEVAMAINT: a randomized phase III study comparing maintenance treatment with fluoropyrimidine + bevacizumab versus fluoropyrimidine after induction chemotherapy for a metastatic colorectal cancer	Exclusion	Only abstract
[194]	Berenato 2016	Open-label, randomized, multicenter, phase II trial designed to compare the efficacy of CAPTEM combination versus FOLFIRI as second line treatment in patients (pts) who have progressed on or after first-line oxaliplatin-containing chemotherapy for advanced, MGMT methylated, RAS mutated colorectal cancer (CRC)	Exclusion	Only abstract
[195]	Boige 2022	Maintenance treatment with cetuximab versus observation in RAS wild-type metastatic colorectal cancer: final results of the randomized phase II TIME-PRODIGE 28 UNICANCER study	Exclusion	Only abstract
[196]	Brandes 2013	Randomized, phase IIIB trial evaluating standard-of-care (SOC) therapy with/without bevacizumab continuation beyond disease progression (PD) in patients with glioblastoma after first-line radiotherapy, temozolomide and bevacizumab (RT/T 1 BEV): trial rationale and design	Exclusion	Only abstract
[197]	Cascinu 2015	A phase III multicenter trial comparing two different sequences of second/third line therapy (irinotecan/cetuximab followed by FOLFOX-4 vs. FOLFOX-4 followed by irinotecan/cetuximab in K-RAS wt metastatic colorectal cancer (mCC) patients refractory to FOLFIRI/Bevacizumab	Exclusion	Only abstract
[198]	Ciardiello 2013a	Optimal treatment strategy in KRAS wild type (wt) metastatic colorectal cancer (mCRC): cetuximab plus FOLFIRI followed by FOLFOX4 with or without cetuximab-The Capri trial from the Gruppo Oncologico Dell'Italia Meridionale (GOIM)	Exclusion	Only abstract
[199]	Ciardiello 2013b	Molecular profiling of the CAPRI GOIM trial in KRAS wild type (wt) metastatic colorectal cancer (mCRC) patients (pts): cetuximab + FOLFIRI followed by FOLFOX4 +/- cetuximab	Exclusion	Only abstract
[200]	Ciardiello 2015	Cetuximab beyond progression in RAS wild type (WT) metastatic colorectal cancer (mCRC): the CAPRI-GOIM randomized phase II study of FOLFOX versus FOLFOX plus cetuximab	Exclusion	Only abstract
[201]	Cremolini 2015	FOLFOXIRI plus bevacizumab versus FOLFIRI plus bevacizumab as initial treatment for metastatic colorectal cancer (TRIBE study): updated survival results and final molecular subgroups analyses	Exclusion	Only abstract
[202]	Damato 2022	Phase III study to compare bevacizumab or cetuximab plus FOLFIRI in patients with advanced colorectal cancer RAS/BRAF wild type (wt) on tumor tissue and RAS mutated (mut) in liquid biopsy: lIBImAb Study	Exclusion	Only abstract
[203]	De Prado 2013	Disease progression patterns/outcome by disease extent following bevacizumab + chemotherapy beyond first disease progression in previously treated MCRC (ML18147 STUDY)	Exclusion	Only abstract
[204]	Diaz 2016	KEYNOTE-177: randomized phase III study of pembrolizumab versus investigator-choice chemotherapy for mismatch repair-deficient or microsatellite instability-high metastatic colorectal carcinoma	Exclusion	Only abstract
[205]	Elez 2014	Abituzumab combined with cetuximab plus irinotecan versus cetuximab plus irinotecan alone, as second-line treatment for patients with Kras wild-type metastatic colorectal cancer: the poseidon phase I/randomized phase II trial	Exclusion	Only abstract
[206]	Emi 2018	Histopathologic evaluation of patients with liver-limited metastatic colorectal cancer receiving mFOLFOX6 plus bevacizumab or mFOLFOX6 plus cetuximab: the ATOM trial	Exclusion	Only abstract
[207]	Ettrich 2019	Nintedanib versus placebo in patients receiving mFOLFOX6 for metastatic, chemorefractory colorectal cancer: TRICC-C trial-Final results from the randomized phase II trial of the AIO	Exclusion	Only abstract
[208]	Falcone 2013	Regorafenib dose modifications in patients with metastatic colorectal cancer in the phase III CORRECT study	Exclusion	Only abstract
[209]	Fedyanin 2014	Who wins from maintenance chemotherapy (mCT) for metastatic colorectal cancer (mCRC)? Single center experience	Exclusion	Only abstract
[210]	Fiorentini 2019	Preliminary results of chemoembolization alone or associated to Bevacizumab for the therapy of colorectal cancer metastases (CRC): a randomized study	Exclusion	Only abstract
[211]	Folprecht 2020	Cetuximab/irinotecan/5-FU +/-oxaliplatin or FOLFOXIRI +/-bevacizumab in patients with colorectal cancer and nonresectable liver metastases (AIO CELIM2-study)	Exclusion	Only abstract
[212]	Gamoh 2011	A randomized pilot study comparing safety and efficacy of irinotecan plus S-1 plus bevacizumab (IRIS1BV) and modified FOLFIRI plus BV (mFOLFIRI+BV) in patients (pts) with metastatic colorectal cancer (MCRC): the result of T-core0702	Exclusion	Only abstract
[213]	Carbonero 2015	Quality-of-life results from RAISE: randomized, double-blind phase III study of FOLFIRI plus ramucirumab or placebo in patients with metastatic colorectal carcinoma after first-line therapy with bevacizumab, oxaliplatin, and a fluoropyrimidine	Exclusion	Only abstract
[214]	Garufi 2017	Efficacy and tolerability of chronomodulated FOLFIRINOX (chronoIFLO) as 1st or 2nd line treatment in patients (pts) with metastatic colorectal cancer (MCC): final results from an international trial (EORTC 05011)	Exclusion	Only abstract
[215]	Glimelius 2015	Prevention of neuropathy using calmangafodipir (PLEDOX): results from a phase I study and a placebo-controlled randomized study (PLIANT) in patients with metastatic colo-rectal cancer (MCRC)	Exclusion	Only abstract
[216]	Greil 2013	Bevacizumab plus chemotherapy continued beyond first disease progression in patients with metastatic colorectal cancer previously treated with bevacizumab-based therapy: patterns of disease progression and outcomes based on extent of disease in the ML18147 study	Exclusion	Only abstract
[217]	Ulrich-Pur 1999	Randomized phase II study of CPT-11 plus mitomycin C versus oxaliplatin plus mitomycin C in previously treated patients with advanced colorectal cancer (ACC)	Exclusion	Only abstract
[218]	Hasegawa 2013	A randomized Phase II study of tegafur/uracil (UFT), oral Leucovorin and irinotecan, combination therapy (TEGAFIRI) plus bevacizumab versus FOLFIRI plus bevacizumab for the first-line treatment of patients with metastatic colorectal cancer	Exclusion	Only abstract
[219]	Hecht 2013	SPIRITT (study 20060141): a randomized phase II study of FOLFIRI with either panitumumab (pmab) or bevacizumab (bev) as second -line treatment (tx) in patients (pts) with wild-type (WT) KRAS metastatic colorectal cancer (mCRC)	Exclusion	Only abstract
[220]	Hiret 2016	Bevacizumab or cetuximab plus chemotherapy after progression with bevacizumab plus chemotherapy in patients with wtKRAS metastatic colorectal cancer: a randomized phase II study (Prodige 18 -UNICANCER GI)	Exclusion	Only abstract
[221]	Hochster 2018	Randomized trial of irinotecan and cetuximab (IC) versus irinotecan, cetuximab and ramucirumab (ICR) as 2nd line therapy of advanced colorectal cancer (CRC) following oxaliplatin and bevacizumb based therapy: Result of E7208	Exclusion	Only abstract
[222]	Hochster 2014	E7208: a randomized phase II trial of irinotecan and cetuximab (IC) versus IC plus ramucirumab (ICR) in second-line therapy of KRAS wild-type colorectal cancer (CRC)	Exclusion	Only abstract
[223]	Hochster 2015	E7208: a randomized phase II trial of irinotecan and cetuximab (IC) versus IC plus ramucirumab (ICR) in second line therapy of KRAS wild type colorectal cancer (CRC)	Exclusion	Only abstract
[224]	Hochster 2018	Randomized trial of irinotecan and cetuximab (IC) versus irinotecan, cetuximab and ramucirumab (ICR) as 2nd line therapy of advanced colorectal cancer (CRC) following oxaliplatin and bevacizumb based therapy: result of E7208	Exclusion	Only abstract
[225]	Hoehler 2013	Final results of the AIO 0307 study: a controlled, randomized, double-blind phase II study of FOLFOX6 or FOLFIRI combined with sorafenib (S) versus placebo (P) in second-line metastatic colorectal carcinoma (mCRC) treatment	Exclusion	Only abstract
[226]	Hohler 2013	Final results of the AIO 0307 study: a controlled, randomized, double-blind phase II study of FOLFOX6 or FOLFIRI combined with sorafenib (S) vs placebo (P) in 2nd-line metastatic colorectal carcinoma (mCRC) treatment	Exclusion	Only abstract
[227]	Hu 2020	mFOLFOXIRI with or without cetuximab as conversion therapy in patients with RAS/BRAF wildtype unresectable liver metastases colorectal cancer: the FOCULM study	Exclusion	Only abstract
[228]	Huijberts 2017	BEACON CRC (binimetinib [BINI], encorafenib [ENCO], and cetuximab [CTX] combined to treat BRAF-mutant metastatic colorectal cancer [mCRC]): a multicenter, randomized, open-label, three-arm phase III study of ENCO plus CTX plus or minus BINI vs irinotecan (IRI)/CTX or infusional 5-fluorouracil/folinic acid/IRI (FOLFIRI)/CTX with a safety lead-in of ENCO + BINI + CTX in patients (Pts) with BRAFV600…	Exclusion	Only abstract
[229]	Ishiguro 2020	HGCSG 1301: a multicenter, double-blind, randomized controlled phase II trial comparing Hange-shashin-to versus placebo to prevent diarrhea in patients with metastatic colorectal cancer treated with IRIS/Bev as secondline therapy-Updated analysis of antitumor efficacy	Exclusion	Only abstract
[230]	Jerzak 2016	Cetuximab (Cmab) plus irinotecan (I) versus panitumumab (Pmab) in patients with refractory metastatic colorectal cancer (mCRC) in Ontario	Exclusion	Only abstract
[231]	Jonker 2014	The NCIC CTG and AGITG CO.23 trial: a phase III randomized study of BBI608 plus best supportive care (BSC) versus placebo (PBO) plus BSC in patients (Pts) with pretreated advanced colorectal carcinoma (CRC)	Exclusion	Only abstract
[232]	Kagawa 2020	Safety and efficacy of trifluridine/tipiracil (FTD/TPI) plus bevacizumab in clinical practice for patients with chemorefractory metastatic colorectal cancer: a retrospective comparative study	Exclusion	Only abstract
[233]	Kagawa 2018	REVERCE: a Randomized Phase II trial of Regorafenib - Cetuximab for mCRC previously treated with chemotherapy	Exclusion	Only abstract
[234]	Kalyan 2016	Randomized phase II study of dual epidermal growth factor receptor inhibition with erlotinib and panitumumab with or without irinotecan as second-line therapy in patients with metastatic colorectal cancer	Exclusion	Only abstract
[235]	Kasper 2019	A phase IIb study of ramucirumab in combination with TAS102 versus TAS102 monotherapy in metastatic, chemotherapy refractory colorectal cancer patients: the RAMTAS trial of the German AIO (KRK-0316)	Exclusion	Only abstract
[236]	Kato 2018	Global phase III trial of comparing mXELIRI1BV vs FOLFIRI1Bmab for 2nd line mCRC (AXEPT) Japanese population analysis	Exclusion	Only abstract
[237]	Kawakami 2018	Treatment pattern and outcomes of trifluridine/tipiracil therapy for metastatic colorectal cancer in the real-world data from the JFMC50 study	Exclusion	Only abstract
[238]	Kerr 2000	Adjuvant chemotherapy with 5-fluorouracil, L-folinic acid and levamisole for patients with colorectal cancer: Non-randomised comparison of weekly versus four-weekly schedules - less pain, same gain	Exclusion	Only abstract
[239]	Kim 2022	P-81 Phase 3 study of MK4280A (coformulated favezelimab and pembrolizumab) versus standard of care in previously treated PD-L1–positive metastatic colorectal cancer (mCRC)	Exclusion	Only abstract
[240]	Kim 2019	Impact of the prior chemotherapy with two different fluoropyrimidines on the efficacy of CapeIRI or FOLFIRI in metastatic colorectal cancer: an exploratory analysis of the phase III AXEPT trial	Exclusion	Only abstract
[241]	Kim 2017	PR Randomized, non-inferiority, phase III trial of second-line chemotherapy for metastatic colorectal cancer (mCRC), comparing the efficacy and safety of XELIRI 1 bevacizumab versus FOLFIRI 1 bevacizumab (AXEPT)	Exclusion	Only abstract
[242]	Kim 2016	TERRA: a randomized, double-blind, placebo-controlled phase 3 study of TAS-102 in Asian patients with metastatic colorectal cancer	Exclusion	Only abstract
[243]	Kisro 2016	Adding ramucirumab to second-line irinotecan, 5-fluorouracil and folinic acid (FOLFIRI) treatment for metastatic colorectal carcinoma (mCRC): resource utilization data from RAISE, a global, randomized, double-blind, multicenter phase 3 study	Exclusion	Only abstract
[244]	Koeberle 2013	Bevacizumab continuation versus no continuation after first-line chemo-bevacizumab therapy in patients with metastatic colorectal cancer: a randomized phase 3 non-inferiority trial (SAKK 41/06)	Exclusion	Only abstract
[245]	Kopetz 2015	S1406: randomized phase II study of irinotecan and cetuximab with or without vemurafenib in BRAF-mutant metastatic colorectal cancer (mCRC)	Exclusion	Only abstract
[246]	Kopetz 2017	Randomized trial of irinotecan and cetuximab with or without vemurafenib in BRAFmutant metastatic colorectal cancer (SWOG 1406)	Exclusion	Only abstract
[247]	Cohn 2012	Conatumumab (CON) plus FOLFIRI (F) or ganitumab (GAN) plus F for second-line treatment of mutant (MT) KRAS metastatic colorectal cancer (mCRC)	Exclusion	Only abstract
[248]	Lee 2020	Association of Fusobacterium nucleatum (F. nucleatum) with progression-free survival (PFS) and overall survival (OS) with 2nd-line FOLFIRI +/-regorafenib in metastatic colorectal cancer (mCRC)	Exclusion	Only abstract
[249]	Lee 2022	A randomized phase II trial of MEK and CDK4/6 inhibitors vesus tipiracil/trifluridine (TAS-102) in metastatic KRAS/NRAS mutant (mut) colorectal cancer (CRC)	Exclusion	Only abstract
[250]	Lim 2015	Placebocontrolled, doubleblinded multicenter phase III trial of XELIRI/FOLFIRI plus simvastatin in metastatic colorectal cancer	Exclusion	Only abstract
[251]	Martorana 2015	Efficacy of mitomycin C plus a fluoropyrimidine in pretreated patients with metastatic colorectal cancer eligible to regorafenib: results of a retrospective study	Exclusion	Only abstract
[252]	Masuishi 2022	Exploratory analysis of baseline tumor burden in the TRUSTY study: a randomized phase 2/3 study of trifluridine/tipiracil plus bevacizumab versus irinotecan and fluoropyrimidine plus bevacizumab as second-line treatment in patients with metastatic colorectal cancer	Exclusion	Only abstract
[253]	Matsuoka 2019	The efficacy and safety of FOLFIRI+BEV/mXELIRI+BEV by UGT1A1 polymorphisms in metastatic colorectal cancer AXEPT trial	Exclusion	Only abstract
[254]	Mettu 2019	BACCI: a phase II randomized, double-blind, multicenter, placebocontrolled study of capecitabine (C) bevacizumab (B) plus atezolizumab (A) or placebo (P) in refractory metastatic colorectal cancer (mCRC): an ACCRU network study	Exclusion	Only abstract
[255]	Middleton 2011	Ciclosporin in combination with irinotecan for chemoresistant advanced colorectal cancer ? Results of PICCOLO, a large randomised trial with prospective molecular stratification	Exclusion	Only abstract
[256]	Mitchell 2013a	Aflibercept vs Placebo in Combination With FOLFIRI After Failure of an Oxaliplatin-Based Regimen for Metastatic Colorectal Cancer: north American Results of a Multinational Phase III Trial (EFC10262-VELOUR)	Exclusion	Only abstract
[257]	Mitchell 2013b	North American (NA) subgroup results from VELOUR: ziv-aflibercept versus placebo plus FOLFIRI in mCRC that is resistant to or has progressed after an oxaliplatin-containing regimen	Exclusion	Only abstract
[258]	Modest 2016	Randomized phase II study of maintenance treatment with 5-FU/FA plus panitumumab vs 5-FU/FA alone after induction (mFOLFOX6 plus panitumumab) in patients with RAS WT metastatic colorectal cancer	Exclusion	Only abstract
[259]	Mulcahy 2021	LBA21 Radioembolization with chemotherapy for colorectal liver metastases: a randomized, open-label, international, multicenter, phase III trial (EPOCH study)	Exclusion	Only abstract
[260]	Nafea 2020	Phase III randomized trial comparing short-term infusion of oxaliplatin and capecitabine (Xelox30) with chronomodulated (Xelox30) in patients with advanced and/or metastatic colorectal cancer	Exclusion	Only abstract
[261]	O'Neil 2016	A multi-center, randomized, double-blind phase II trial of FOLFIRI + regorafenib or placebo for patients with metastatic colorectal cancer who failed one prior line of oxaliplatin-containing therapy	Exclusion	Only abstract
[262]	Ojima 2018	A randomized phase III clinical trial of sequential capecitabine or 5-FU plus bevacizumab (Cape/5-FU+Bmab) followed by Cape/5-FU plus oxaliplatin plus Bmab (CapeOX/mFOLFOX6+Bmab) versus combination CapeOX/mFOLFOX6+Bmab in advanced colorectal cancer: the C-cubed (C ) study	Exclusion	Only abstract
[263]	Nakamura 2017	A multinational, randomized, phase III trial of XELIRI with or without bevacizumab versus FOLFIRI with or without bevacizumab as second-line therapy for metastatic colorectal cancer: safety analysis of Asian XELIRI project (AXEPT)	Exclusion	Only abstract
[264]	Peeters 2011a	Evaluation of panitumumab (PMAB) plus FOLFIRI versus FOLFIRI alone as second-line therapy in patients (pts) with metastatic colorectal cancer (MCRC) receiving prior bevacizumab (BEV) in study 20050181	Exclusion	Only abstract
[265]	Peeters 2011b	Randomized, double-blind, placebo-controlled phase 2 study of AMG 386 plus FOLFIRI in patients with previously treated metastatic colorectal carcinoma (MCC)	Exclusion	Only abstract
[266]	Pfeiffer 2020	PD-7 Updated survival analysis of the Danish randomized study comparing trifluridine/tipiracil with or without bevacizumab in patients with chemo-refractory metastatic colorectal cancer	Exclusion	Only abstract
[267]	Pietrantonio 2019	A randomized phase II trial of second-line CAPTEM versus FOLFIRI in MGMT methylated, RAS mutated metastatic colorectal cancer (mCRC) patients	Exclusion	Only abstract
[268]	Ortnoy 2018	Exploratory analysis of left versus right-sided colorectal carcinoma in RAISE, a randomized, double-blind, phase 3 trial of ramucirumab (RAM) + FOLFIRI versus placebo (PBO) + FOLFIRI	Exclusion	Only abstract
[269]	Price 2020	Encorafenib plus cetuximab with or without binimetinib for BRAF V600E metastatic colorectal cancer: updated survival results from a randomized, three-arm, phase III study versus choice of either irinotecan or FOLFIRI plus cetuximab (BEACON CRC)	Exclusion	Only abstract
[270]	Price 2011	Efficacy of panitumumab plus FOLFIRI versus FOLFIRI alone in patients with wild-type (WT) KRAS metastatic colorectal cancer (mCRC) treated with prior oxaliplatin or bevacizumab regimens: results from 20050181	Exclusion	Only abstract
[271]	Price 2013	Aspecct: a randomised, multicentre, open-label, phase 3 study of panitumumab vs cetuximab for previouslytreated wild-type (WT) KRAS metastatic colorectal cancer (mCRC)	Exclusion	Only abstract
[272]	Richman 2012	Mutational characterisation within the IR versus irpan randomisation in patients enrolled in the piccolo trial	Exclusion	Only abstract
[273]	Salazar 2019	Phase III randomized sequential open-label study to evaluate the efficacy of FOLFOX + panitumumab followed by FOLFIRI + bevacizumab (Sequence 1) versus FOLFOX+ bevacizumab followed by FOLFIRI + panitumumab (Sequence 2) in untreated patients with wild-type RAS metastatic, primary left (L)-sided, unresectable colorectal cancer (CRC): the CR-SEQUENCE	Exclusion	Only abstract
[274]	Salem 2016	An open-label, multi-center, phase 2 study of switch maintenance with TAS-102 plus bevacizumab following oxaliplatin or irinotecan-based fluoropyrimidine-containing induction chemotherapy in patients with metastatic colorectal cancer: ALEXANDRIA study	Exclusion	Only abstract
[275]	Samalin 2016	Sorafenib (Soraf) and irinotecan (Iri) combination for pretreated RAS-mutated metastatic colorectal cancer (mCRC) patients: a multicentre randomized phase II trial (NEXIRI 2- PRODIGE 27)	Exclusion	Only abstract
[276]	Samalin 2017	Multicenter randomized phase II trial (BEVATOMOX) assessing the raltitrexed, oxaliplatin and bevacizumab combination versus FOLFOX6 bevacizumab as 2nd line treatment in metastatic colorectal cancer (mCRC)	Exclusion	Only abstract
[277]	Sameshima 2011	Update'd results of the firis study: a phase II/III trial of 5-FU/L-leucovorin/irinotecan (FOLFIRI) versus irinotecan/S-1 (IRIS) as 2nd-line chemotherapy for metastatic colorectal cancer (MCRC)	Exclusion	Only abstract
[278]	Satoh 2010	Firis study: a randomized phase III non-inferiority study of FOLFIRI vs. Iris as second-line chemotherapy of MCRC	Exclusion	Only abstract
[279]	Scheithauer 2014	Longterm maintenance therapy with the TLR9 agonist MGN1703 in a subgroup of metastatic colorectal cancer patients from the impact study	Exclusion	Only abstract
[280]	Schmoll 2017a	CHARTA: fOLFOX+bevacizumab +/- irinotecan in advanced colorectal cancer (CRC)- Final results of the randomized phase II trial of the AIO (KRK 0209)	Exclusion	Only abstract
[281]	Schmoll 2017b	“CHARTA”: fOLFOX/bevacizumab vs. FOLFOXIRI/bevacizumab in advanced colorectal cancer-Final results, prognostic, and potentially predictive factors from the randomized phase II trial of the AIO	Exclusion	Only abstract
[282]	Segal 2022	P-23 Phase II study (daNIS-3) of the anti–TGF-β monoclonal antibody NIS793 and other new investigational drug combinations with standard-of-care therapy vs standard-of-care alone in patients with second-line metastatic colorectal cancer	Exclusion	Only abstract
[283]	Senellart 2014	UCGI 25: a multicentric randomized phase II trial evaluating dual targeting of the epidermal growth factor (EGFR) using the combination of cetuximab and afatinib versus cetuximab alone in patients (pts) wih chemotherapy refractory wtRAS metastatic colorectal cancer (mCRC)	Exclusion	Only abstract
[284]	Shah 2018	CanStem303C trial: a Phase 3 Study of napabucasin (NAPA) in combination with 5-fluorouracil (5-FU), leucovorin, and irinotecan (FOLFIRI) in adult patients (pts) with previously treated metastatic colorectal cancer (mCRC) - Trial in progress	Exclusion	Only abstract
[285]	Shah 2021	O-7 FOLFIRI ± napabucasin in patients with previously treated metastatic colorectal cancer: overall survival results from the phase 3 CanStem303C study	Exclusion	Only abstract
[286]	Shindo 2018	HGCSG1503: A retrospective cohort study evaluating the safety and efficacy of TAS-102 in patients with metastatic colorectal cancer: Analysis of cases of prior regorafenib	Exclusion	Only abstract
[287]	Shitara 2014	Randomized phase II study of regorafenib followed by cetuximab versus reverse sequence for wild-type KRAS metastatic colorectal cancer previously treated with fluoropyrimidine, oxaliplatin, and irinotecan (REVERCE)	Exclusion	Only abstract
[288]	Siena 2013	Effects of regorafenib therapy on health-related quality of life in patients with metastatic colorectal cancer in the phase III CORRECT study	Exclusion	Only abstract
[289]	Sobrero 2014	Safety and tolerability of regorafenib (REG) in Italian patients: subgroup analysis of the phase III CORRECT study in metastatic colorectal cancer (mCRC)	Exclusion	Only abstract
[290]	Stein 2018	«CHARTA» - FOLFOX/Bevacicumab vs. FOLFOXIRI/Bevacicumab in advanced colorectal cancer - Final results, prognostic and potentially predictive factors from the randomized Phase II trial of the AIO	Exclusion	Only abstract
[291]	Sugimoto 2017	Randomized phase II study of panitumumab (Pmab) + irinotecan (CPT-11) versus cetuximab (Cmab) + CPT-11 in patients (pts) with KRAS wild-type (WT) metastatic colorectal cancer (mCRC) after fluoropyrimidine (FU), CPT-11, and oxaliplatin (L-OHP) failure: WJOG6510G	Exclusion	Only abstract
[292]	Tabernero 2017	Efficacy and safety of Sym004 in refractory metastatic colorectal cancer with acquired resistance to anti-EGFR therapy: results of a randomized phase II study (RP2S)	Exclusion	Only abstract
[293]	Tabernero 2015	RAISE: a randomized, double-blind, multicenter phase III study of irinotecan, folinic acid, and 5-fluorouracil (FOLFIRI) plus ramucirumab (RAM) or placebo (PBO) in patients (pts) with metastatic colorectal carcinoma (CRC) progressive during or following first-line combination therapy with bevacizumab (bev), oxaliplatin (ox), and a fluoropyrimidine (fp)	Exclusion	Only abstract
[294]	Tabernero 2011	Results from VELOUR, a phase 3 study of aflibercept (A) versus placebo (pbo) in combination with FOLFIRI for the treatment of patients (pt) with previously treated metastatic colorectal cancer (MCRC)	Exclusion	Only abstract
[295]	Taniguchi 2018	Panitumumab versus cetuximab in patients with wild-type KRAS exon 2 metastatic colorectal cancer who received prior bevacizumab therapy: a combined analysis of individual patient data from ASPECCT and WJOG6510G	Exclusion	Only abstract
[296]	Thomas 2013	FOLFERA: a randomized phase II study of irinotecan, 5-fluorouracil (5-FU), and folinic acid (FOLFIRI) with or without addition of the endothelin receptor antagonist (ETAR) zibotentan in patients with metastatic colorectal cancer after failure of oxaliplatin-containing chemotherapy	Exclusion	Only abstract
[297]	Tournigand 2012	Bevacizumab (Bev) with or without erlotinib as maintenance therapy, following induction first-line chemotherapy plus Bev, in patients (pts) with metastatic colorectal cancer (mCRC): efficacy and safety results of the International GERCOR DREAM phase III trial	Exclusion	Only abstract
[298]	Van Cutsem 2011	Intravenous (IV) aflibercept versus placebo in combination with irinotecan/5-FU (FOLFIRI) for secondline treatment of metastatic colorectal cancer (MCRC): results of a multinational phase III trial (EFC10262-velour)	Exclusion	Only abstract
[299]	Velez 2020	Management of adverse events associated with encorafenib plus cetuximab in patients with BRAF V600E-mutant metastatic colorectal cancer (The BEACON CRC Study)	Exclusion	Only abstract
[300]	Wainberg 2019	ABT-165 plus FOLFIRI versus bevacizumab plus FOLFIRI in patients with metastatic colorectal cancer (mCRC) previously treated with fluoropyrimidine/oxaliplatin and bevacizumab	Exclusion	Only abstract
[301]	Walter 2022	LBA46 Bevacizumab (B) plus FOLFIRI after failure of platinum-etoposide in patients (pts) with advanced neuroendocrine carcinoma (NEC): the PRODIGE 41-BEVANEC randomized phase II study	Exclusion	Only abstract
[302]	Wang 2015	A phase I study of investigational agent SGI-110 combined with irinotecan in previously treated metastatic colorectal cancer patients	Exclusion	Only abstract
[303]	Wasan 2019	BEACON: a randomised, phase 3 study of encorafenib and cetuximab +/-binimetinib vs. choice of either irinotecan or FOLFIRI plus cetuximab in BRAF V600E-mutant metastatic colorectal cancer patients	Exclusion	Only abstract
[304]	Watkins 2011	A randomized phase II/III study of the anti-IGF-1R antibody MK-0646 (dalotuzumab) in combination with cetuximab (Cx) and irinotecan (Ir) in the treatment of chemorefractory metastatic colorectal cancer (mCRC) with wild-type (wt) KRAS status	Exclusion	Only abstract
[305]	Wu 2022	Tucatinib plus trastuzumab in patients (Pts) with HER2-positive metastatic colorectal cancer (mCRC): patient-reported outcomes (PROs) from ph II study MOUNTAINEER	Exclusion	Only abstract
[306]	Xu 2015	Continuing singleagent capecitabin as maintenance therapy after induction of XELOX (or FOLFOX) in firstline treatment of metastatic colorectal cancer	Exclusion	Only abstract
[307]	Ychou 2018	Induction chemotherapy (CT) with FOLFIRINOX or FOLFOX/FOLFIRI, plus cetuximab (CET) or bevacizumab (BEV) (by RAS status), in patients (pts) with primarily unresectable colorectal liver metastases (CRLM): results of the randomized UNICANCER PRODIGE 14-ACCORD 21 (METHEP-2) trial	Exclusion	Only abstract
[308]	Yoshino 2018	REVERCE: randomized phase II study of regorafenib followed by cetuximab versus the reverse sequence for metastatic colorectal cancer patients previously treated with fluoropyrimidine, oxaliplatin, and irinotecan: quality of life analysis	Exclusion	Only abstract
[309]	Zhang 2021	511TiP A phase III, multicenter, open-label, randomized study to assess the efficacy and safety of cetuximab plus capecitabine versus cetuximab as maintenance treatment following first-line induction treatment with FOLFOX and cetuximab in Chinese patients with RAS and BRAF WT mCRC	Exclusion	Only abstract
[310]	Ziranu 2018	The DISTINCTIVE study: a biologically enriched phase II study of seconD-line folfiri/aflIbercept in proSpecTIvely stratified, anti-EGFR resistaNt, metastatic coloreCTal cancer patIents with RAS Validated wild typE status - Trial in progress	Exclusion	Only abstract
[311]	Alonso 2001	Phase I trial of weekly irinotecan combined with UFT as second-line treatment for advanced colorectal cancer	Exclusion	Not appropriate patients
[312]	Aparicio 2018	Bevacizumab maintenance versus no maintenance during chemotherapy-free intervals in metastatic colorectal cancer: A randomized phase III trial (PRODIGE 9)	Exclusion	Not appropriate patients
[313]	Bayoglu 2015	Uracil/tegafur as a possible salvage therapy in chemo-refractory colorectal cancer patients: A single institutional retrospective study	Exclusion	Not appropriate patients
[314]	Bennouna 2019	Rationale and Design of the IROCAS Study: Multicenter, International, Randomized Phase 3 Trial Comparing Adjuvant Modified (m) FOLFIRINOX to mFOLFOX6 in Patients With High-Risk Stage III (pT4 and/or N2) Colon Cancer—A UNICANCER GI-PRODIGE Trial	Exclusion	Not appropriate patients
[315]	Beom 2022	Safety and effectiveness of aflibercept in combination with FOLFIRI in Korean patients with metastatic colorectal cancer who received oxaliplatin-containing regimen	Exclusion	Not appropriate patients
[316]	Buroker 1994	Randomized comparison of two schedules of fluorouracil and leucovorin in the treatment of advanced colorectal cancer	Exclusion	Not appropriate patients
[317]	Calcagno 2016	Efficacy, safety and cost of regorafenib in patients with metastatic colorectal cancer in French clinical practice	Exclusion	Not appropriate patients
[318]	Caudry 1995	A randomized study of bolus fluorouracil plus folinic acid versus 21-day fluorouracil infusion alone or in association with cyclophosphamide and mitomycin C in advanced colorectal carcinoma	Exclusion	Not appropriate patients
[319]	Chen 2015	Health-related quality of life and cost comparison of adjuvant capecitabine versus 5-fluorouracil/leucovorin in stage III colorectal cancer patients	Exclusion	Not appropriate patients
[320]	Chiu 2020	85MO Management of adverse events associated with encorafenib plus cetuximab in patients with BRAF V600E mutant metastatic colorectal cancer (BEACON CRC Study)	Exclusion	Not appropriate patients
[321]	Cho 2017	A phase I clinical trial of binimetinib in combination with FOLFOX in patients with advanced metastatic colorectal cancer who failed prior standard therapy	Exclusion	Not appropriate patients
[322]	Cohn 2011	An Open-label, Single-arm, Phase 2 Trial of Panitumumab Plus FOLFIRI as Second-line Therapy in Patients with Metastatic Colorectal Cancer	Exclusion	Not appropriate patients
[323]	Decoster 2004	An Open-label, Single-arm, Phase 2 Trial of Panitumumab Plus FOLFIRI as Second-line Therapy in Patients with Metastatic Colorectal Cancer	Exclusion	Not appropriate patients
[324]	Ducreux 2019	Safety and effectiveness of regorafenib in patients with metastatic colorectal cancer in routine clinical practice in the prospective, observational CORRELATE study	Exclusion	Not appropriate patients
[325]	Fanget 2023	Comparison of Neoadjuvant Systemic Chemotherapy Protocols for the Curative-Intent Management of Peritoneal Metastases from Colorectal Cancer, Regarding Morphological Response, Pathological Response, and Long-Term Outcomes: A Retrospective Study	Exclusion	Not appropriate patients
[326]	Fernandez Montes 2019	Efficacy and safety of FOLFIRI/aflibercept in second-line treatment of metastatic colorectal cancer in a real-world population: prognostic and predictive markers	Exclusion	Not appropriate patients
[327]	Frühling 2021	Oxaliplatin-based hyperthermic intraperitoneal chemotherapy with single drug versus multiple drug treatment for colorectal cancer with peritoneal metastases: an observational cohort study	Exclusion	Not appropriate patients
[328]	Fuse 2007	Feasibility of oxaliplatin and infusional fluorouracil/leucovorin (FOLFOX4) for Japanese patients with unresectable metastatic colorectal cancer	Exclusion	Not appropriate patients
[329]	Galal 2011	Role of cetuximab and sorafenib in treatment of metastatic colorectal cancer	Exclusion	Not appropriate patients
[330]	Galal 2009	Does maintenance of Bevacizumab after treatment failure have a role in metastatic colon cancer?	Exclusion	Not appropriate patients
[331]	Garant 2021	Optimizing treatment sequencing of chemotherapy for patients with rectal cancer: The KIR randomized phase II trial	Exclusion	Not appropriate patients
[332]	Garrido-Laguna 2013	A phase I/II study of decitabine in combination with panitumumab in patients with wild-type (wt) KRAS metastatic colorectal cancer	Exclusion	Not appropriate patients
[333]	Gennatas 2006	A prospective randomized study of irinotecan (CPT-11), leucovorin (LV) and 5-fluorouracil (5FU) versus leucovorin and 5-fluorouracil in patients with advanced colorectal carcinoma	Exclusion	Not appropriate patients
[334]	Glynne-Jones 2014	Chronicle: results of a randomised phase III trial in locally advanced rectal cancer after neoadjuvant chemoradiation randomising postoperative adjuvant capecitabine plus oxaliplatin (XELOX) versus control	Exclusion	Not appropriate patients
[335]	Goldberg 2006	Randomized controlled trial of reduced-dose bolus fluorouracil plus leucovorin and irinotecan or infused fluorouracil plus leucovorin and oxaliplatin in patients with previously untreated metastatic colorectal cancer: a North American Intergroup Trial	Exclusion	Not appropriate patients
[336]	Hafström 1985	A randomized trial of oral 5-fluorouracil versus placebo as adjuvant therapy in colorectal cancer Dukes' B and C: results after 5 years observation time	Exclusion	Not appropriate patients
[337]	Hebbar 2013	Randomized trial of simplified LV5FU2 versus FOLFOX7 followed by FOLFIRI (MIROX) in patients with initially resectable metastatic colorectal cancer: a GERCOR study	Exclusion	Not appropriate patients
[338]	Hausmaninger 1999	Biochemical modulation of 5-fluorouracil by leucovorin with or without interferon-alpha-2c in patients with advanced colorectal cancer: Final results of a randomised phase III study	Exclusion	Not appropriate patients
[339]	Hejna 1998	Reinduction therapy with the same cytostatic regimen in patients with advanced colorectal cancer	Exclusion	Not appropriate patients
[340]	Hill 1995	Royal Marsden phase III trial of fluorouracil with or without interferon alfa-2b in advanced colorectal cancer	Exclusion	Not appropriate patients
[341]	Horie 2015	Predictability of antitumor efficacy of cetuximab plus irinotecan based on skin rash severity according to observation period in patients with metastatic colorectal cancer following failure of fluorouracil, irinotecan and oxaliplatin	Exclusion	Not appropriate patients
[342]	Hong 2020	Clinical study of XiangShaLiuJunZi decoction combined with S-1 as maintenance therapy for stage III or IV gastric carcinoma and colorectal carcinoma	Exclusion	Not appropriate patients
[343]	Howells 2019	Curcumin Combined with FOLFOX Chemotherapy Is Safe and Tolerable in Patients with Metastatic Colorectal Cancer in a Randomized Phase IIa Trial	Exclusion	Not appropriate patients
[344]	Huang 2021	Cetuximab versus bevacizumab following prior FOLFOXIRI and bevacizumab in postmenopausal women with advanced KRAS and BRAF wild-type colorectal cancer: a retrospective study	Exclusion	Not appropriate patients
[345]	Jacome 2020	FOLFOXIRI Versus Doublet Regimens in Right-Sided Metastatic Colorectal Cancer: Focus on Subsequent Therapies and Impact on Overall Survival	Exclusion	Not appropriate patients
[346]	Jiang 2020	Cetuximab Maintenance Therapy in Patients with Unresectable Wild-Type RAS and BRAF Metastatic Colorectal Cancer: A Single-Institute Prospective Study	Exclusion	Not appropriate patients
[347]	Keskin 2015	Importance of Serum VEGF and Basic FGF Levels in Determining Response to Treatment And Survival in Patients with Metastatic Colorectal Cancer	Exclusion	Not appropriate patients
[348]	Kotani 2016	Safety and Efficacy of Trifluridine/Tipiracil Monotherapy in Clinical Practice for Patients With Metastatic Colorectal Cancer: Experience at a Single Institution	Exclusion	Not appropriate patients
[349]	Lam 2013	Bevacizumab-containing regimens after cetuximab failure in Kras wild-type metastatic colorectal carcinoma	Exclusion	Not appropriate patients
[350]	Laufman 1993	A randomized, double-blind trial of fluorouracil plus placebo versus fluorouracil plus oral leucovorin in patients with metastatic colorectal cancer	Exclusion	Not appropriate patients
[351]	Lee 2014	A phase II open-label randomized multicenter trial of TSU-68 in combination with S-1 and oxaliplatin versus S-1 in combination with oxaliplatin in patients with metastatic colorectal cancer	Exclusion	Not appropriate patients
[352]	Li 2015	Endostar combined with irinotecan/calcium folinate/5-fluorouracil (FOLFIRI) for treating advanced colorectal cancer: A clinical study	Exclusion	Not appropriate patients
[353]	Longo-Muñoz 2017	Efficacy of trifluridine and tipiracil (TAS-102) versus placebo, with supportive care, in a randomized, controlled trial of patients with metastatic colorectal cancer from Spain: results of a subgroup analysis of the phase 3 RECOURSE trial	Exclusion	Not appropriate patients
[354]	Machover 1996	Two consecutive phase II studies of oxaliplatin (L-OHP) for treatment of patients with advanced colorectal carcinoma who were resistant to previous treatment with fluoropyrimidines	Exclusion	Not appropriate patients
[355]	Marangolo 1989	Adjuvant chemotherapy with fluorouracil and CCNU in colon cancer. Results of a multicentric randomized study	Exclusion	Not appropriate patients
[356]	Marino 2015	Panitumumab after progression on cetuximab in KRAS wild-type metastatic colorectal cancer patients: a single institution experience	Exclusion	Not appropriate patients
[357]	Matin 2005	A phase I/II study of trimetrexate and capecitabine in patients with advanced refractory colorectal cancer	Exclusion	Not appropriate patients
[358]	McRee 2014	A phase I trial of everolimus in combination with 5-FU/LV, mFOLFOX6 and mFOLFOX6 plus panitumumab in patients with refractory solid tumors	Exclusion	Not appropriate patients
[359]	Meyerhardt 2006	Phase II study of capecitabine, oxaliplatin, and erlotinib in previously treated patients with metastastic colorectal cancer	Exclusion	Not appropriate patients
[360]	Nishiofuku 2013	Transcatheter Arterial Chemoembolization Using Cisplatin Powder Mixed with Degradable Starch Microspheres for Colorectal Liver Metastases after FOLFOX Failure: Results of a Phase I/II Study	Exclusion	Not appropriate patients
[361]	Ottaiano 2021	Aflibercept or bevacizumab in combination with FOLFIRI as second-line treatment of mRAS metastatic colorectal cancer patients: the ARBITRATION study protocol	Exclusion	Not appropriate patients
[362]	Pfeiffer 2006	Short-time infusion of oxaliplatin in combination with capecitabine (XELOX30) as second-line therapy in patients with advanced colorectal cancer after failure to irinotecan and 5-fluorouracil	Exclusion	Not appropriate patients
[363]	Pfeiffer 2020	TAS-102 with or without bevacizumab in patients with chemorefractory metastatic colorectal cancer: an investigator-initiated, open-label, randomised, phase 2 trial	Exclusion	Not appropriate patients
[364]	Roca 2010	Cetuximab given every 2 weeks plus irinotecan is an active and safe option for previously treated patients with metastatic colorectal cancer	Exclusion	Not appropriate patients
[365]	Rothenberg 1996	Phase II trial of irinotecan in patients with progressive or rapidly recurrent colorectal cancer	Exclusion	Not appropriate patients
[366]	Ruff 2018	Observed benefit and safety of aflibercept in elderly patients with metastatic colorectal cancer: An age-based analysis from the randomized placebo-controlled phase III VELOUR trial	Exclusion	Not appropriate patients
[367]	Samelis 2011	The continuation of bevacizumab following disease progression in patients with metastatic colorectal cancer offers a survival benefit	Exclusion	Not appropriate patients
[368]	Scheithauer 2002	Randomized phase II study of irinotecan plus mitomycin C vs. oxaliplatin plus mitomycin C in patients with advanced fluoropyrimidine/leucovorin-pretreated colorectal cancer	Exclusion	Not appropriate patients
[369]	Schmoll 2007	Phase III trial of capecitabine plus oxaliplatin as adjuvant therapy for stage III colon cancer: a planned safety analysis in 1,864 patients	Exclusion	Not appropriate patients
[370]	Seligmann 2016	Exploring outcomes of RAS-mutant (RAS mut) advanced colorectal cancer (aCRC) treated with chemotherapy: analysis from 2254 patients (pts) in randomised clinical trials (RCTs)	Exclusion	Not appropriate patients
[371]	Semrad 2021	Phase 1 study of alisertib (MLN8237) and weekly irinotecan in adults with advanced solid tumors	Exclusion	Not appropriate patients
[372]	Sonoda 2013	Panitumumab and irinotecan versus irinotecan alone for patients with KRAS wild-type, fluorouracil-resistant advanced colorectal cancer (PICCOLO): a prospectively stratified randomised trial	Exclusion	Not appropriate patients
[373]	Soveri 2019	Long-term neuropathy and quality of life in colorectal cancer patients treated with oxaliplatin containing adjuvant chemotherapy	Exclusion	Not appropriate patients
[374]	Sunami 2020	S-1 and Oxaliplatin Versus Tegafur-uracil and Leucovorin as Postoperative Adjuvant Chemotherapy in Patients With High-risk Stage III Colon Cancer (ACTS-CC 02): A Randomized, Open-label, Multicenter, Phase III Superiority Trial	Exclusion	Not appropriate patients
[375]	Suzuki, 2019	Second-line FOLFIRI plus ramucirumab with or without prior bevacizumab for patients with metastatic colorectal cancer	Exclusion	Not appropriate patients
[376]	Taibi 2022	Feasibility and Safety of Oxaliplatin-Based Pressurized Intraperitoneal Aerosol Chemotherapy With or Without Intraoperative Intravenous 5-Fluorouracil and Leucovorin for Colorectal Peritoneal Metastases: A Multicenter Comparative Cohort Study	Exclusion	Not appropriate patients
[377]	Teitelbaum 2009	Medical oncology: second-line XELOX or FOLFOX-4 for metastatic colorectal cancer	Exclusion	Not appropriate patients
[378]	Van Cutsem 2019	Regorafenib for Patients with Metastatic Colorectal Cancer Who Progressed After Standard Therapy: Results of the Large, Single-Arm, Open-Label Phase IIIb CONSIGN Study	Exclusion	Not appropriate patients
[379]	Van Cutsem 2007	Open-label phase III trial of panitumumab plus best supportive care compared with best supportive care alone in patients with chemotherapy-refractory metastatic colorectal cancer	Exclusion	Not appropriate patients
[380]	Wang 2021	Efficacy and Safety of Regorafenib Monotherapy among Patients with Previously Treated Metastatic Colorectal Cancer in a Chinese Population: A Real-World Exploratory Study	Exclusion	Not appropriate patients
[381]	Watanabe 2006	Randomized trial of the efficacy of adjuvant chemotherapy for colon cancer with combination therapy incorporating the oral pyrimidine 1-hexylcarbamoyl-5-fluorouracil	Exclusion	Not appropriate patients
[382]	Wei 2019	Transarterial chemoembolization with raltitrexed-based or floxuridine-based chemotherapy for unresectable colorectal cancer liver metastasis	Exclusion	Not appropriate patients
[383]	Wettergren 2015	A pharmacokinetic and pharmacodynamic investigation of Modufolin compared to Isovorin after single dose intravenous administration to patients with colon cancer: a randomized study	Exclusion	Not appropriate patients
[384]	Wu 2021	Effect of cetuximab combined with chemotherapy in treating metastatic colorectal cancer and its prognostic analysis	Exclusion	Not appropriate patients
[385]	Xu 2018	Results of a Randomized, Double-Blind, Placebo-Controlled, Phase III Trial of Trifluridine/Tipiracil (TAS-102) Monotherapy in Asian Patients With Previously Treated Metastatic Colorectal Cancer: the TERRA Study	Exclusion	Not appropriate patients
[386]	Yamaguchi 2006	A phase I trial of CPT-11 in combination with 5-fluorouracil plus leucovorin chemotherapy for patients with metastatic colorectal cancer	Exclusion	Not appropriate patients
[387]	Yoshida 2021	Clinical efficacy and safety of second line and salvage aflibercept for advanced colorectal cancer in Akita prefecture	Exclusion	Not appropriate patients
[388]	Yoshino 2012	TAS-102 monotherapy for pretreated metastatic colorectal cancer: a double-blind, randomised, placebo-controlled phase 2 trial	Exclusion	Not appropriate patients
[389]	Andras 2000	Retrospective evaluation of 5-fluorouracil-interferon-a aTreatment of advanced colorectal cancer patients	Exclusion	Not RCT
[390]	Abrams 2014	Chemotherapy usage patterns in a US-wide cohort of patients with metastatic colorectal cancer	Exclusion	Not RCT
[391]	Barsukov 2012	Combined treatment of resectable distal rectal cancer with different fluorpyrimidines	Exclusion	Not RCT
[392]	Chida 2021	Efficacy and safety of trifluridine/tipiracil plus bevacizumab and trifluridine/tipiracil or regorafenib monotherapy for chemorefractory metastatic colorectal cancer: a retrospective study	Exclusion	Not RCT
[393]	Dane 2020	Safety and efficacy of regorafenib in patients with treatment-refractory metastatic colorectal cancer in Turkey: the single-arm, open-label REGARD study	Exclusion	Not RCT
[394]	García 2022	Bevacizumab and aflibercept in second-line metastatic colorectal cancer: 12 years of experience	Exclusion	Not RCT
[395]	Hasegawa 2017	Efficacy of Second-Line Bevacizumab-Containing Chemotherapy for Patients with Metastatic Colorectal Cancer following First-Line Treatment with an Anti-Epidermal Growth Factor Receptor Antibody	Exclusion	Not RCT
[396]	Klinger 2010	Bevacizumab improves pathological response of colorectal cancer liver metastases treated with XELOX/FOLFOX	Exclusion	Not RCT
[397]	Lavrenkov 2002	Retrospective comparison of single-agent chemotherapy with weekly 5-fluorouracil or weekly irinotecan in previously treated patients with metastatic colorectal cancer	Exclusion	Not RCT
[398]	Liu 2022	Safety and efficacy of irinotecan, oxaliplatin, and capecitabine (XELOXIRI) regimen with or without targeted drugs in patients with metastatic colorectal cancer: a retrospective cohort study	Exclusion	Not RCT
[399]	Tsuji 2018	REVERCE: Randomized phase II study of regorafenib followed by cetuximab versus the reverse sequence for metastatic colorectal cancer patients previously treated with fluoropyrimidine, oxaliplatin, and irinotecan-Biomarker analysis	Exclusion	Not RCT
[400]	Matsubara 2022	Impact of omitting fluorouracil from FOLFIRI plus bevacizumab as second-line chemotherapy for patients with metastatic colorectal cancer	Exclusion	Not RCT
[401]	Nishina 2004	Clinical study of irinotecan therapy in patients with fluoropyrimidine-resistant advanced colorectal cancer	Exclusion	Not RCT
[402]	Ottaiano 2019	Folfiri-Aflibercept vs. Folfiri-Bevacizumab as Second Line Treatment of RAS Mutated Metastatic Colorectal Cancer in Real Practice	Exclusion	Not RCT
[403]	Qvortrup 2008	Chronomodulated capecitabine in combination with short-time oxaliplatin: a Nordic phase II study of second-line therapy in patients with metastatic colorectal cancer after failure to irinotecan and 5-flourouracil	Exclusion	Not RCT
[404]	Rosati 2006	Single-agent irinotecan as second-line weekly chemotherapy in elderly patients with advanced colorectal cancer	Exclusion	Not RCT
[405]	Ruff 2015	Time course of safety and efficacy of aflibercept in combination with FOLFIRI in patients with metastatic colorectal cancer who progressed on previous oxaliplatin-based therapy	Exclusion	Not RCT
[406]	Taniguchi 2020	Efficacy of Panitumumab and Cetuximab in Patients with Colorectal Cancer Previously Treated with Bevacizumab; a Combined Analysis of Individual Patient Data from ASPECCT and WJOG6510G	Exclusion	Not RCT
[407]	Torregrosa 2022	FOLFIRI plus BEvacizumab or aFLIbercept after FOLFOX-bevacizumab failure for COlorectal cancer (BEFLICO): An AGEO multicenter study	Exclusion	Not RCT
[408]	Tokuhara 2022	Feasibility and Efficacy of Neoadjuvant Chemotherapy without Radiotherapy for Locally Advanced Rectal Cancer	Exclusion	Not RCT
[409]	Uncu 2013	Results of adjuvant FOLFOX regimens in stage III colorectal cancer patients: retrospective analysis of 667 patients	Exclusion	Not RCT
[410]	Van Cutsem 2017	Impact of prior bevacizumab treatment on VEGFA and PlGF levels and patient outcomes: A retrospective analysis of baseline plasma samples from the VELOUR trial	Exclusion	Not RCT
[411]	Wassenaar 2018	Retrospective analysis of adjuvant systemic chemotherapy in patients with peritoneal metastasis of colorectal cancer treated with CRS+HIPEC	Exclusion	Not RCT
[412]	Wehler 2012	Combination therapies with oxaliplatin and oral capecitabine or intravenous 5-FU show similar toxicity profiles in gastrointestinal carcinoma patients if hand-food syndrome prophylaxis is performed continuously	Exclusion	Not RCT
[413]	Kemeny 2001	Phase I study of hepatic arterial infusion of floxuridine and dexamethasone with systemic irinotecan for unresectable hepatic metastases from colorectal cancer	Exclusion	Not available outcomes
[414]	Levy-Piedbois 2000	Cost-effectiveness of second-line treatment with irinotecan or infusional 5-fluorouracil in metastatic colorectal cancer	Exclusion	Not available outcomes
[415]	Nelson 2011	A comparison of mortaliwith FOLFOX versus FOLFIRI in stage IV colorectal cancerty and costs associated	Exclusion	Not available outcomes
[416]	Tanioka 2018	Prophylactic Effect of Dexamethasone on Regorafenib-Related Fatigue and/or Malaise: A Randomized, Placebo-Controlled, Double-Blind Clinical Study in Patients with Unresectable Metastatic Colorectal Cancer (KSCC1402/HGCSG1402)	Exclusion	Not available outcomes
[417]	Tejpar 2018	Clinical and pharmacogenetic determinants of 5-fluorouracyl/leucovorin/irinotecan toxicity: results of the PETACC-3 trial	Exclusion	Not available outcomes
[418]	Vickers 2013	Association of hypomagnesemia with inferior survival in a phase III, randomized study of cetuximab plus best supportive care versus best supportive care alone: NCIC CTG/AGITG CO.17	Exclusion	Not available outcomes
[419]	Yang 2011	Healthcare costs associated with bevacizumab and cetuximab in second-line treatment of metastatic colorectal cancer	Exclusion	Not available outcomes
[420]	Zhi 2011	A multicenter, randomized, open-label study to assess the steady-state pharmacokinetics of bevacizumab given with either XELOX or FOLFOX-4 in patients with metastatic colorectal cancer	Exclusion	Not available outcomes
[421]	Ahn 2022	REVERCEII (ACCRU-GI-1809): a randomized phase II study of regorafenib followed by anti-EGFR monoclonal antibody therapy versus the reverse sequencing for metastatic colorectal cancer patients previously treated with fluoropyrimidine, oxaliplatin and irinotecan	Exclusion	Can not find full text
[422]	Avallone 2022	FLIBER-SERUM CYTOKINE LEVELS AS PREDICTORS OF THE EFFICACY OF AFLIBERCEPT IN COMBINATION WITH FOLFIRI IN METASTATIC COLO-RECTAL CANCER PATIENTS (MCRC)	Exclusion	Can not find full text
[423]	Cunningham 1999	A phase III study of irinotecan (CPT-II) versus best supportive care in patients with metastatic colorectal cancer who have failed 5-fluorouracil therapy	Exclusion	Can not find full text
[424]	Liu 2020	Continued cetuximab in secondline treatment for patients with unresectable metastatic wild-type KRAS, NRAS, and BRAF colorectal cancer after disease progression during first-line cetuximab-based therapy	Exclusion	Can not find full text
[425]	Moayeri 1980	Metastatic colorectal cancer. Combination chemotherapy in patients previously treated with 5-fluorouracil	Exclusion	Can not find full text
[426]	Sheng 2021	Effects of XELOX regimen and FOLFOX4 regimen on colon cancer and their influences on serum tumor markers and cytological indicators	Exclusion	Can not find full text
[427]	Wang 2020	Observation on the Efficacy, Safety and Survival of Bevacizumab Combined with FOLFOX in the Treatment of Metastatic Colorectal Cancer	Exclusion	Can not find full text
