# Supplementary material for: Second-line systemic treatment for metastatic colorectal cancer: A systematic review and Bayesian network meta-analysis based on RCT
Source: PLoS One. 2024 Dec 23;19(12):e0313278. doi: 10.1371/journal.pone.0313278 (PMC11666018; doi:10.1371/journal.pone.0313278)
Supplement: S3 File — (XLSX) [file pone.0313278.s003.xlsx]

## Sheet: Basic characteristics 
S3 File. Data extraction table
Author	Center	Time	Treatment1	Treatment2	Sampel size(Male/Female)		Age		ECOG performance status			Prior treatment	Extractors
					Treatment1	Treatment2	Treatment1	Treatment2	Treatment1	Treatment2	RAS status		Extractor1	Extractor 2	Eligible confirmation	Date of data extraction
Aparicio 2022	Spain	2019.2-2020.11	FOLFIRI + Panitumumab	FOLFIRI	18(10/8）	13(10/3)	59(51–66)	67(62–74)	ECOG:0-1	ECOG:0-1	WT	FOLFIRI+ Panitumumab	CYS	LQH	Yes	2024-03-07
Be´couarn 2001	France	1997.7-1999.4	FOLFIRI + FOLFOX	Irinotecan + Oxaliplatin	32(20/12)	30(20/10)	64(44-75)	63(43-76)	ECOG:0-2	ECOG:0-2	NA	5FU-based	CYS	LQH	Yes	2024-03-07
Bendell 2013	Multicenter	2008.3-2009.8	FOLFIRI + Axitinib	FOLFIRI + Bevacizumab	49(31/18)	51(27/24)	59(24-76)	58 (34-80)	ECOG:0-1	ECOG:0-1	NA	Oxaliplatin-based	CYS	LQH	Yes	2024-03-07
Bendell 2013	Multicenter	2008.3-2009.8	FOLFOX + Axitinib	FOLFOX + Bevacizumab	36(16/20)	35(24/11)	59(25-75)	60(41-77)	ECOG:0-1	ECOG:0-1	NA	Irinotecan-based	CYS	LQH	Yes	2024-03-07
Cao 2015	China	2010.6-2014.5	FOLFIRI + Bevacizumab	FOLFIRI	65(40/25)	77(48/29)	62(30–79)	61(24-81)	ECOG:0-2	ECOG:0-2	NA	Oxaliplatin-based	CYS	LQH	Yes	2024-03-07
Ciardiello 2016	Italy	2010.2-2014.9	FOLFOX + Cetuximab	FOLFOX	74(46/28)	79(43/36)	64(35-79)	63(40-80)	NA	NA	WT	FOLFIRI + Cetuximab	CYS	LQH	Yes	2024-03-07
Clarke 2011	Australia	2005.6-2008.1	FOLFIRI	Irinotecan	44(31/13)	44(26/18)	64(35–78)	66(26-84)	ECOG:0-2	ECOG:0-2	NA	5FU-based	CYS	LQH	Yes	2024-03-07
Clarke 2011	Australia	2005.6-2008.1	FOLFIRI + Ganitumab	Irinotecan	52(24/28)	44(26/18)	58(28–81)	66(26-84)	ECOG:0-1	ECOG:0-1	NA	5FU-based	CYS	LQH	Yes	2024-03-07
Cohn 2013	Multicenter	2009.3-2011.1	FOLFIRI + Conatumumab	FOLFIRI	51(27/24)	52(23/29)	59(37–79)	59(32–80)	ECOG:0-1	ECOG:0-1	MT	Oxaliplatin-based	CYS	LQH	Yes	2024-03-07
Cunningham 1998	Multicenter	2009.3-2011.1	Irinotecan	Supportive Care	189(129/60)	90(52/38)	59(22–75)	62(34–75)	ECOG:0-2	ECOG:0-2	NA	5FU-based	CYS	LQH	Yes	2024-03-07
Cunningham 2013	Multicenter	2006.1-2007.6	FOLFOX + Cediranib	FOLFOX + Bevacizumab	144(96/48)	66(39/27)	NA	NA	ECOG:0-2	ECOG:0-2	NA	Oxaliplatin-based	CYS	LQH	Yes	2024-03-07
Élez 2015	Multicenter	2009.10-2010.10	Abituzumab + Irinotecan + Cetuximab	Irinotecan + Cetuximab	145(85/59)	72(45/27)	(25-83)	58(26-76)	ECOG:0-1	ECOG:0-1	WT	Oxaliplatin-based	CYS	LQH	Yes	2024-03-07
Eng 2016	Multicenter	NA	Tivantinib + Irinotecan + Cetuximab	Irinotecan + Cetuximab	60(26/34)	57(32/25)	57(29-79)	57(27-79)	ECOG:0-1	ECOG:0-1	WT	Irinotecan-based	CYS	LQH	Yes	2024-03-13
Ettrich 2021	Multicenter	2012.12-2016.5	FOLFOX + Nintedanib	FOLFOX	27(17/10)	26(22/4)	63(37-78)	65(48-77)	ECOG:0-1	ECOG:0-1	NA	NA	CYS	LQH	Yes	2024-03-13
Giantonio 2007	Multicenter	2001.11-2003.4	FOLFOX + Bevacizumab	FOLFOX	286(113/173)	291(114/177)	62(21-85)	61(25-84)	ECOG:0-2	ECOG:0-2	NA	FOLFIRI	CYS	LQH	Yes	2024-03-13
Giantonio 2007	Multicenter	2001.11-2003.4	FOLFOX + Bevacizumab	Bevacizumab	286(113/173)	243(99/144)	62(21-85)	60(23-82)	ECOG:0-2	ECOG:0-2	NA	FOLFIRI	CYS	LQH	Yes	2024-03-13
Gibbs 2011	Australia	2004.3-2006.11	Irinotecan + Hyaluronan	Irinotecan	41(24/17)	35(21/14)	62(45–75)	63(37–78)	ECOG:0-1	ECOG:0-1	NA	5FU without Oxaliplatin	CYS	LQH	Yes	2024-03-13
Graeven 2007	Germany	2001.9-2004.3	FOLFIRI	Irinotecan	28(16/12)	27(20/7)	66(44–77)	67(53–78)	ECOG:0-2	ECOG:0-2	NA	5FU without Oxaliplatin	CYS	LQH	Yes	2024-03-15
Haller 2008	Multicenter	2001.1-2004.4	Irinotecan + Oxaliplatin	Irinotecan	317(189/128)	310(189/121)	62(25-88)	63(28-85)	NA	NA	NA	5FU or Capecitabine without leucovorin	CYS	LQH	Yes	2024-03-15
Hecht 2017	Multicenter	2011.12-2014.3	FOLFIRI + Simtuzumab	FOLFIRI	169	80	(22-83)	59(32–85)	ECOG:0-2	ECOG:0-2	MT	FOLFOX	CYS	LQH	Yes	2024-03-15
Hecht 2015	America	2006.11-2010.12	FOLFIRI + Panitumumab	FOLFIRI + Bevacizumab	91(62/29)	91(58/33)	60(27–84)	60(25–80)	ECOG:0-1	ECOG:0-1	WT	FOLFOX + Bevacizumab	CYS	LQH	Yes	2024-03-15
Kim 2009	Multicenter	1999.10-2003.12	FOLFOX	Irinotecan	246(135/111)	245(152/93)	63(28-83)	63(25-86)	ECOG:0-2	ECOG:0-2	NA	5FU-based	CYS	LQH	Yes	2024-03-15
Lenz 2017	Multicenter	2009.2-2014.3	Etirinotecan Pegol	Irinotecan	42(24/18)	41(25/16)	60(40-80)	56(30-83)	ECOG:0-1	ECOG:0-1	MT/WT	Fluoropyrimidine-based	CYS	LQH	Yes	2024-03-15
Li 2018	Multicenter	2012.7-2014.3	FOLFIRI + Aflibercept	FOLFIRI	223(128/95)	109(63/46)	NA	NA	ECOG:0-1	ECOG:0-1	NA	Oxaliplatin-based	CYS	LQH	Yes	2024-03-15
Liu 2015	China	2010.6-2014.5	FOLFIRI + Bevacizumab + Panitumumab	FOLFIRI	57(35/22)	69(42/27)	(21-82)	(25-85)	ECOG:0-2	ECOG:0-2	MT/WT	5FU or Oxaliplatin-based	CYS	LQH	Yes	2024-03-15
Moore 2016	Multicenter	2010.8-2013.10	FOLFOX + Ramucirumab	FOLFOX	52(31/21)	49(28/21)	NA	NA	ECOG:0-2	ECOG:0-2	MT/WT	Irinotecan-based	CYS	LQH	Yes	2024-03-15
Moore 2016	Multicenter	2010.8-2013.10	FOLFOX + Icrucumab	FOLFOX	52(23/29)	49(28/21)	NA	NA	ECOG:0-2	ECOG:0-2	MT/WT	Irinotecan-based	CYS	LQH	Yes	2024-03-15
Muro 2010	Multicenter	2006.1-2008.1	Irinotecan + S-1	FOLFIRI	213(120/93)	213(123/93)	61(29–75)	63(32–75)	ECOG:0-1	ECOG:0-1	MT/WT	NA	CYS	LQH	Yes	2024-03-15
O'Neil 2014	Multicenter	2009.12-2010.9	FOLFOX + Linifanib	FOLFOX + Bevacizumab	99(56/43)	49(29/20)	(31-81)	57(22-71)	ECOG:0-1	ECOG:0-2	NA	Irinotecan or 5FU-based	CYS	LQH	Yes	2024-03-15
Peeters 2013	Multicenter	2008.12-2010.5	FOLFIRI + Trebananib	FOLFIRI	95(60/35)	49(24/25)	56(23–79)	55(29–79)	ECOG:0-1	ECOG:0-1	MT/WT	FOLFOX	CYS	LQH	Yes	2024-03-15
Peeters 2010	Multicenter	2006.6-2008.3	FOLFIRI + Panitumumab	FOLFIRI	541(321/220)	542(339/203)	(28-84)	(29-86)	ECOG:0-2	ECOG:0-2	MT/WT	5FU-based	CYS	LQH	Yes	2024-03-15
Pietrantonio 2020	Italy	2014.11-2019.5	Capecitabine + Temozolomide	FOLFIRI	43(18/25)	43(24/19)	70(63–75)	67(61–73)	ECOG:0-1	ECOG:0-1	MT	Oxaliplatin-based	CYS	LQH	Yes	2024-03-15
Price 2014	Multicenter	2010.2-2012.7	Panitumumab	Cetuximab	499(315/184)	500(318/182)	61(54–67)	61(53–68)	ECOG:0-2	ECOG:0-2	WT	FOLFOX + Bevacizumab	CYS	LQH	Yes	2024-03-15
Rothenberg 2008	Multicenter	2003.7-2005.5	XELOX	FOLFOX	313(194/119)	314(191/123)	61(26-81)	60(26-83)	ECOG:0-2	ECOG:0-2	NA	Irinotecan-based	CYS	LQH	Yes	2024-03-15
Rothenberg 2003	Multicenter	2000.11-2001.9	FOLFOX	5FU	152(87/65)	151(82/69)	59(22-88)	60(21-80)	NA	NA	NA	Irinotecan-based	CYS	LQH	Yes	2024-03-15
Rothenberg 2003	Multicenter	2000.11-2001.9	Oxaliplatin	5FU	156(95/61)	151(82/69)	61(27-79)	60(21-80)	NA	NA	NA	Irinotecan-based	CYS	LQH	Yes	2024-03-23
Rougier 2002	France	1997.6-1998.8	FOLFIRI	FOLFOX	35(23/12)	33(25/8)	66(39–76)	65(39–75)	ECOG:0-2	ECOG:0-2	NA	5FU-based	CYS	LQH	Yes	2024-03-23
Rougier 2002	France	1997.6-1998.8	FOLFIRI	Irinotecan + Oxaliplatin	35(23/12)	33(14/19)	66(39–76)	60(31–75)	ECOG:0-2	ECOG:0-2	NA	5FU-based	CYS	LQH	Yes	2024-03-23
Rougier 1998	Multicenter	1995.10-1997.7	Irinotecan	5FU	127(72/55)	129(84/45)	58(30–75)	58(25–75)	ECOG:0-2	ECOG:0-2	NA	5FU-based regimen	CYS	LQH	Yes	2024-03-23
Sakai 2020	Japan	2011.12-2014.9	Irinotecan + Panitumumab	Irinotecan + Cetuximab	61(42/19)	59(37/22)	64(41-80)	64(33-79)	ECOG:0-2	ECOG:0-2	WT	FOLFORI + FOLFOX	CYS	LQH	Yes	2024-03-23
Sanoff 2018	Multicenter	2011.4-2015.8	FOLFIRI + Regorafenib	FOLFIRI	120(68/52)	61(30/29)	62 (30-94)	62 (30-82)	ECOG:0-1	ECOG:0-1	NA	FOLFOX	CYS	LQH	Yes	2024-03-23
Seymour 2013	UK	2006.12-2010.8	Irinotecan + Panitumumab	Irinotecan	230(160/70)	230(158/72)	64 (57–70)	63(56-69)	ECOG:0-2	ECOG:0-2	MT/WT	5FU-based	CYS	LQH	Yes	2024-03-23
Shah 2022	Multicenter	2016.8-2019.3	FOLFIRI + Napabucasin	FOLFIRI	624(384/240)	629(375/254)	61(26-84)	61(21-86)	ECOG:0-1	ECOG:0-1	NA	FOLFOX	CYS	LQH	Yes	2024-03-23
Shapiro 2018	Australia	2012.11-2016.6	Irinotecan + Cetuximab	Cetuximab	25(18/7)	21(13/8)	65(38–76)	67(41-75)	ECOG:0-1	ECOG:0-2	WT	FOLFOX	CYS	LQH	Yes	2024-03-23
Shi 2019	China	2009.5-2011.9	Irinotecan + CMAB009	Irinotecan	337(195/142)	164(104/60)	55±10.55	55±11.02	ECOG:0-1	ECOG:0-2	WT	FOLFOX	CYS	LQH	Yes	2024-03-23
Shi 2017	China	2011.6-2015.6	FOLFOX + Bevacizumab + Erlotinib	FOLFOX + Bevacizumab	66(47/19)	65(42/23)	63(41-75)	62(38-72)	ECOG:0-2	ECOG:0-2	NA	Xaliplatin-based or Irinotecan- based	CYS	LQH	Yes	2024-03-23
Shitara 2016	Japan	2011.4-2014.2	FOLFIRI + Panitumumab	FOLFIRI + Bevacizumab	59(34/25)	58(39/19)	62(31-82)	64(26-78)	ECOG:0-1	ECOG:0-1	WT	Oxaliplatin + Bevacizumab	CYS	LQH	Yes	2024-03-23
Sobrero 2008	Multicenter	2003.5-2006.2	Irinotecan + Cetuximab	Irinotecan	648(405/243)	650(411/239)	61(23-85)	62(21-90)	ECOG:0-2	ECOG:0-2	NA	FOLFOX	CYS	LQH	Yes	2024-03-23
Tabernero 2015	Multicenter	2010.12-2013.8	FOLFIRI + Ramucirumab	FOLFIRI	536(289/247)	536(326/210)	62(21–83)	62(33–87)	ECOG:0-3	ECOG:0-3	MT/WT	FOLFOX + Bevacizumab	CYS	LQH	Yes	2024-03-23
Van Cutsem 2011	Multicenter	2003.1-2004.10	FOLFOX + Vatalanib	FOLFOX	426(264/162)	429(268/161)	61(21-85)	59(18-81)	ECOG:0-2	ECOG:0-2	NA	FOLFIRI	CYS	LQH	Yes	2024-03-23
Van Cutsem 2012	Multicenter	2007.11-2010.3	FOLFIRI + Aflibercept	FOLFIRI	612(365/247)	614(353/261)	61(21-82)	61(19-86)	ECOG:0-2	ECOG:0-2	NA	Oxaliplatin-based	CYS	LQH	Yes	2024-03-23
Xie 2014	China	2009.12-2013.11	FOLFIRI + Bevacizumab + Panitumumab	FOLFIRI	137(81/56)	155(98/57)	61(23-85)	58(21-86)	ECOG:0-2	ECOG:0-2	NA	Oxaliplatin + 5FU-based	CYS	LQH	Yes	2024-03-23
Zhang 2022	China	2016.11-2020.1	FOLFIRI	Irinotecan	88(52/36)	84(54/30)	59(50–66)	61(53–68)	ECOG:0-2	ECOG:0-2	MT/WT	Oxaliplatin + 5FU-based	CYS	LQH	Yes	2024-03-23

## Sheet: OS
S2 File:Data Extraction Table
Study	Treatment	Hazard Ratio	Lower Limit	Lower Limit
Aparicio2022	FOLFIRI	NA	NA	NA
Aparicio2022	FOLFIRI + Panitumumab	0.55	0.2	1.48
Bendell2013a	FOLFIRI + Axitinib	1.36	0.82	2.24
Bendell2013a	FOLFIRI + Bevacizumab	NA	NA	NA
Bendell2013b	FOLFOX + Axitinib	0.69	0.37	1.27
Bendell2013b	FOLFOX + Bevacizumab	NA	NA	NA
Cao2015	FOLFIRI	NA	NA	NA
Cao2015	FOLFIRI + Bevacizumab	0.68	0.46	0.99
Ciardiello2016	FOLFOX	NA	NA	NA
Ciardiello2016	FOLFOX + Cetuximab	0.86	0.61	1.2
Clarke2011	FOLFIRI	0.72	0.46	1.12
Clarke2011	Irinotecan	NA	NA	NA
Cohn2013	FOLFIRI	NA	NA	NA
Cohn2013	FOLFIRI + Conatumumab	0.89	0.54	1.48
Cohn2013	FOLFIRI + Ganitumab	1.27	0.76	2.13
Cunningham1998	Irinotecan	0.58	0.43	0.8
Cunningham1998	Supportive Care	NA	NA	NA
Cunningham2013	FOLFOX + Bevacizumab	NA	NA	NA
Cunningham2013	FOLFOX + Cediranib	1.179	0.882	1.576
Élez2015	Abituzumab + Irinotecan + Cetuximab	0.815	0.599	1.109
Élez2015	Irinotecan + Cetuximab	NA	NA	NA
Eng2016	Irinotecan + Cetuximab	NA	NA	NA
Eng2016	Tivantinib + Irinotecan + Cetuximab	0.7	0.44	1.14
Ettrich2021	FOLFOX	NA	NA	NA
Ettrich2021	FOLFOX + Tivantinib	1.03	0.48	2.23
García2021	FOLFIRI + Aflibercept	0.566	0.342	0.936
García2021	FOLFIRI + Bevacizumab	NA	NA	NA
Giantonio2007a	FOLFOX	NA	NA	NA
Giantonio2007a	FOLFOX + Bevacizumab	0.75	0.6	0.94
Giantonio2007b	Bevacizumab	NA	NA	NA
Giantonio2007b	FOLFOX + Bevacizumab	0.75	0.61	0.91
Gibbs2011	Irinotecan	NA	NA	NA
Gibbs2011	Irinotecan + Hyaluronan	0.83	0.45	1.51
Graeven2007	FOLFIRI	1.31	0.68	2.52
Graeven2007	Irinotecan	NA	NA	NA
Haller2008	Irinotecan	NA	NA	NA
Haller2008	Irinotecan + Oxaliplatin	0.78	0.65	0.94
Hecht2015	FOLFIRI + Bevacizumab	NA	NA	NA
Hecht2015	FOLFIRI + Panitumumab	1.06	0.75	1.49
Hecht2017	FOLFIRI	NA	NA	NA
Hecht2017	FOLFIRI + Simtuzumab	1.361	1.004	1.846
Kim2009	FOLFOX	0.92	0.8	1.1
Kim2009	Irinotecan	NA	NA	NA
Lenz2017	EP	0.91	0.56	1.49
Lenz2017	Irinotecan	NA	NA	NA
Li2018	FOLFIRI	NA	NA	NA
Li2018	FOLFIRI + Aflibercept	0.794	0.606	1.042
Liu2015a	FOLFIRI	NA	NA	NA
Liu2015a	FOLFIRI + Bevacizumab + Panitumumab	0.79	0.47	0.89
Liu2015b	FOLFIRI	NA	NA	NA
Liu2015b	FOLFIRI + Bevacizumab + Panitumumab	0.44	0.19	0.61
Moore2016	FOLFOX	NA	NA	NA
Moore2016	FOLFOX + Icrucumab	1.228	0.783	1.925
Moore2016	FOLFOX + Ramucirumab	1.183	0.754	1.854
Muro2010	FOLFIRI	NA	NA	NA
Muro2010	Irinotecan + S-1	0.909	0.699	1.181
O’Neil2014	FOLFOX + Bevacizumab	NA	NA	NA
O’Neil2014	FOLFOX + Linifanib	1.42	0.94	2.15
Peeters2010a	FOLFIRI	NA	NA	NA
Peeters2010a	FOLFIRI + Panitumumab	0.85	0.7	1.04
Peeters2010b	FOLFIRI	NA	NA	NA
Peeters2010b	FOLFIRI + Panitumumab	0.94	0.76	1.15
Peeters2013	FOLFIRI	NA	NA	NA
Peeters2013	FOLFIRI + Trebananib	0.9	0.53	1.54
Pietrantonio2020	Capecitabine + Temozolomide	0.97	0.58	1.61
Pietrantonio2020	FOLFIRI	NA	NA	NA
Price2014	Cetuximab	NA	NA	NA
Price2014	Panitumumab	0.97	0.84	1.11
Rothenberg2008	FOLFOX	NA	NA	NA
Rothenberg2008	XELOX	1.02	0.86	1.21
Rougier1998	5FU	NA	NA	NA
Rougier1998	Irinotecan	0.69	0.51	0.94
Sakai2020	Irinotecan + Cetuximab	NA	NA	NA
Sakai2020	Irinotecan + Panitumumab	0.66	0.44	1
Sanoff2018	FOLFIRI	NA	NA	NA
Sanoff2018	FOLFIRI + Regorafenib	1.01	0.71	1.44
Seymour2013	Irinotecan	NA	NA	NA
Seymour2013	Irinotecan + Panitumumab	1.01	0.83	1.23
Shah2022	FOLFIRI	NA	NA	NA
Shah2022	FOLFIRI + Napabucasin	0.976	0.854	1.117
Shapiro2018	Cetuximab	NA	NA	NA
Shapiro2018	Irinotecan + Cetuximab	0.66	0.35	1.23
Shi2017	FOLFOX + Bevacizumab	NA	NA	NA
Shi2017	FOLFOX + Bevacizumab + Erlotinib	0.63	0.34	1.02
Shitara2016	FOLFIRI + Bevacizumab	NA	NA	NA
Shitara2016	FOLFIRI + Panitumumab	1.16	0.76	1.77
Sobrero2008	Irinotecan	NA	NA	NA
Sobrero2008	Irinotecan + Cetuximab	0.975	0.854	1.114
Tabernero2015	FOLFIRI	NA	NA	NA
Tabernero2015	FOLFIRI + Ramucirumab	0.844	0.73	0.976
Van Cutsem2011	FOLFOX	NA	NA	NA
Van Cutsem2011	FOLFOX + Vatalanib	1	0.87	1.16
Van Cutsem2012	FOLFIRI	NA	NA	NA
Van Cutsem2012	FOLFIRI + Aflibercept	0.817	0.713	0.937
Xie2014	FOLFIRI	NA	NA	NA
Xie2014	FOLFIRI + Bevacizumab + Panitumumab	0.76	0.59	0.97
Zhang2022	FOLFIRI	0.9466	0.6553	1.368
Zhang2022	Irinotecan	NA	NA	NA

## Sheet: PFS
S2 File:Data Extraction Table
Study	Treatment	Hazard Ratio	Lower Limit	Lower Limit
Aparicio2022	FOLFIRI	NA	NA	NA
Aparicio2022	FOLFIRI + Panitumumab	0.58	0.25	1.3
Bendell2013a	FOLFIRI + Axitinib	1.27	0.77	2.11
Bendell2013a	FOLFIRI + Bevacizumab	NA	NA	NA
Bendell2013b	FOLFOX + Axitinib	1.04	0.55	1.96
Bendell2013b	FOLFOX + Bevacizumab	NA	NA	NA
Cao2015	FOLFIRI	NA	NA	NA
Cao2015	FOLFIRI + Bevacizumab	0.81	0.52	1.26
Ciardiello2016	FOLFOX	NA	NA	NA
Ciardiello2016	FOLFOX + Cetuximab	0.81	0.58	1.12
Clarke2011	FOLFIRI	0.81	0.52	1.25
Clarke2011	Irinotecan	NA	NA	NA
Cohn2013	FOLFIRI	NA	NA	NA
Cohn2013	FOLFIRI + Conatumumab	0.69	0.41	1.14
Cohn2013	FOLFIRI + Ganitumab	1.01	0.61	1.66
Cunningham2013	FOLFOX + Bevacizumab	NA	NA	NA
Cunningham2013	FOLFOX + Cediranib	1.224	0.913	1.64
Élez2015	Abituzumab + Irinotecan + Cetuximab	1.12	0.862	1.455
Élez2015	Irinotecan + Cetuximab	NA	NA	NA
Eng2016	Irinotecan + Cetuximab	NA	NA	NA
Eng2016	Tivantinib + Irinotecan + Cetuximab	0.85	0.55	1.33
Ettrich2021	FOLFOX	NA	NA	NA
Ettrich2021	FOLFOX + Tivantinib	0.65	0.32	1.3
Giantonio2007	FOLFOX	0.74	0.63	0.87
Giantonio2007	FOLFOX + Bevacizumab	0.53	0.44	0.63
Giantonio2007	Bevacizumab	NA	NA	NA
Gibbs2011	Irinotecan	NA	NA	NA
Gibbs2011	Irinotecan + Hyaluronan	0.59	0.37	0.94
Graeven2007	FOLFIRI	0.87	0.48	1.55
Graeven2007	Irinotecan	NA	NA	NA
Haller2008	Irinotecan	NA	NA	NA
Haller2008	Irinotecan + Oxaliplatin	0.6	0.51	0.7
Hecht2015	FOLFIRI + Bevacizumab	NA	NA	NA
Hecht2015	FOLFIRI + Panitumumab	1.01	0.68	1.5
Hecht2017	FOLFIRI	NA	NA	NA
Hecht2017	FOLFIRI + Simtuzumab	1.384	1.074	1.783
Kim2009	FOLFOX	0.725	0.6	0.88
Kim2009	Irinotecan	NA	NA	NA
Lenz2017	EP	0.65	0.4	1.04
Lenz2017	Irinotecan	NA	NA	NA
Li2018	FOLFIRI	NA	NA	NA
Li2018	FOLFIRI + Aflibercept	0.629	0.488	0.812
Liu2015a	FOLFIRI	NA	NA	NA
Liu2015a	FOLFIRI + Bevacizumab + Panitumumab	0.45	0.22	0.64
Liu2015b	FOLFIRI	NA	NA	NA
Liu2015b	FOLFIRI + Bevacizumab + Panitumumab	0.65	0.37	0.88
Moore2016	FOLFOX	NA	NA	NA
Moore2016	FOLFOX + Icrucumab	1.603	1.011	2.543
Moore2016	FOLFOX + Ramucirumab	1.116	0.713	1.745
Muro2010	FOLFIRI	NA	NA	NA
Muro2010	Irinotecan + S-1	1.077	0.879	1.319
O’Neil2014	FOLFOX + Bevacizumab	NA	NA	NA
O’Neil2014	FOLFOX + Linifanib	1.362	0.898	2.067
Peeters2010a	FOLFIRI	NA	NA	NA
Peeters2010a	FOLFIRI + Panitumumab	0.73	0.59	0.9
Peeters2010b	FOLFIRI	NA	NA	NA
Peeters2010b	FOLFIRI + Panitumumab	0.85	0.68	1.06
Peeters2013	FOLFIRI	NA	NA	NA
Peeters2013	FOLFIRI + Trebananib	1.23	0.81	1.86
Pietrantonio2020	Capecitabine + Temozolomide	1.19	0.82	1.72
Pietrantonio2020	FOLFIRI	NA	NA	NA
Price2014	Cetuximab	NA	NA	NA
Price2014	Panitumumab	1	0.88	1.14
Rothenberg2003	5FU	NA	NA	NA
Rothenberg2003	FOLFOX	0.55	0.43	0.7
Rothenberg2003	Oxaliplatin	1.11	0.93	1.33
Rothenberg2008	FOLFOX	NA	NA	NA
Rothenberg2008	XELOX	0.97	0.83	1.14
Rougier1998	5FU	NA	NA	NA
Rougier1998	Irinotecan	0.69	0.49	0.97
Sakai2020	Irinotecan + Cetuximab	NA	NA	NA
Sakai2020	Irinotecan + Panitumumab	0.64	0.44	0.94
Sanoff2018	FOLFIRI	NA	NA	NA
Sanoff2018	FOLFIRI + Regorafenib	0.73	0.53	1.01
Seymour2013	Irinotecan	NA	NA	NA
Seymour2013	Irinotecan + Panitumumab	0.78	0.64	0.95
Shah2022	FOLFIRI	NA	NA	NA
Shah2022	FOLFIRI + Napabucasin	1.04	0.917	1.18
Shapiro2018	Cetuximab	NA	NA	NA
Shapiro2018	Irinotecan + Cetuximab	0.39	0.02	0.78
Shi2017	FOLFOX + Bevacizumab	NA	NA	NA
Shi2017	FOLFOX + Bevacizumab + Erlotinib	1.15	0.88	1.39
Shi2019	Irinotecan	NA	NA	NA
Shi2019	Irinotecan + CMAB009	0.5	0.4	0.63
Shitara2016	FOLFIRI + Bevacizumab	NA	NA	NA
Shitara2016	FOLFIRI + Panitumumab	1.14	0.78	1.66
Sobrero2008	Irinotecan	NA	NA	NA
Sobrero2008	Irinotecan + Cetuximab	0.692	0.617	0.776
Tabernero2015	FOLFIRI	NA	NA	NA
Tabernero2015	FOLFIRI + Ramucirumab	0.793	0.697	0.903
Van Cutsem2011	FOLFOX	NA	NA	NA
Van Cutsem2011	FOLFOX + Vatalanib	0.83	0.71	0.96
Van Cutsem2012	FOLFIRI	NA	NA	NA
Van Cutsem2012	FOLFIRI + Aflibercept	0.758	0.661	0.869
Xie2014	FOLFIRI	NA	NA	NA
Xie2014	FOLFIRI + Bevacizumab + Panitumumab	0.9	0.73	1.11
Zhang2022	FOLFIRI	1.084	0.791	1.485
Zhang2022	Irinotecan	NA	NA	NA

## Sheet: ORR
S2 File:Data Extraction Table
Study	Treatment	Number	Responders
Aparicio2022	FOLFIRI	13	1
Aparicio2022	FOLFIRI + Panitumumab	18	6
Be´couarn2001	FOLFIRI + FOLFOX	32	2
Be´couarn2001	Irinotecan + Oxaliplatin	30	7
Bendell2013a	FOLFIRI + Axitinib	49	12
Bendell2013a	FOLFIRI + Bevacizumab	51	12
Bendell2013b	FOLFOX + Axitinib	36	7
Bendell2013b	FOLFOX + Bevacizumab	35	7
Cao2015	FOLFIRI	77	22
Cao2015	FOLFIRI + Bevacizumab	65	31
Ciardiello2016	FOLFOX	79	10
Ciardiello2016	FOLFOX + Cetuximab	74	16
Clarke2011	FOLFIRI	42	5
Clarke2011	Irinotecan	43	5
Cohn2013	FOLFIRI	52	1
Cohn2013	FOLFIRI + Conatumumab	51	7
Cohn2013	FOLFIRI + Ganitumab	52	4
Cunningham2013	FOLFOX + Bevacizumab	66	18
Cunningham2013	FOLFOX + Cediranib	144	27
Élez2015	Abituzumab + Irinotecan + Cetuximab	146	52
Élez2015	Irinotecan + Cetuximab	72	26
Eng2016	Irinotecan + Cetuximab	57	19
Eng2016	Tivantinib + Irinotecan + Cetuximab	60	27
Ettrich2021	FOLFOX	26	1
Ettrich2021	FOLFOX + Tivantinib	27	1
Giantonio2007	Bevacizumab	243	8
Giantonio2007	FOLFOX	291	25
Giantonio2007	FOLFOX + Bevacizumab	286	65
Gibbs2011	Irinotecan	30	1
Gibbs2011	Irinotecan + Hyaluronan	41	3
Graeven2007	FOLFIRI	28	3
Graeven2007	Irinotecan	27	3
Haller2008	Irinotecan	310	23
Haller2008	Irinotecan + Oxaliplatin	317	70
Hecht2015	FOLFIRI + Bevacizumab	91	16
Hecht2015	FOLFIRI + Panitumumab	91	28
Hecht2017	FOLFIRI	80	8
Hecht2017	FOLFIRI + Simtuzumab	169	15
Kim2009	FOLFOX	246	69
Kim2009	Irinotecan	245	38
Lenz2017	EP	42	4
Lenz2017	Irinotecan	41	2
Li2018	FOLFIRI	109	4
Li2018	FOLFIRI + Aflibercept	223	41
Liu2015	FOLFIRI	69	19
Liu2015	FOLFIRI + Bevacizumab + Panitumumab	57	26
Moore2016	FOLFOX	49	7
Moore2016	FOLFOX + Icrucumab	52	2
Moore2016	FOLFOX + Ramucirumab	52	2
Muro2010	FOLFIRI	174	29
Muro2010	Irinotecan + S-1	181	34
O’Neil2014	FOLFOX + Bevacizumab	49	17
O’Neil2014	FOLFOX + Linifanib	99	33
Peeters2010	FOLFIRI	542	130
Peeters2010	FOLFIRI + Panitumumab	541	260
Peeters2013	FOLFIRI	49	0
Peeters2013	FOLFIRI + Trebananib	95	14
Pietrantonio2020	Capecitabine + Temozolomide	43	5
Pietrantonio2020	FOLFIRI	43	5
Price2014	Cetuximab	500	96
Price2014	Panitumumab	499	107
Rothenberg2003	5FU	151	4
Rothenberg2003	FOLFOX	152	21
Rothenberg2003	Oxaliplatin	156	5
Rothenberg2008	FOLFOX	314	18
Rothenberg2008	XELOX	313	20
Rougier1998	5FU	129	1
Rougier1998	Irinotecan	127	6
Rougier2002	FOLFIRI	35	4
Rougier2002	FOLFOX	33	7
Rougier2002	Irinotecan + Oxaliplatin	33	5
Sakai2020	Irinotecan + Cetuximab	59	13
Sakai2020	Irinotecan + Panitumumab	61	16
Sanoff2018	FOLFIRI	61	12
Sanoff2018	FOLFIRI + Regorafenib	120	35
Seymour2013	Irinotecan	230	27
Seymour2013	Irinotecan + Panitumumab	230	76
Shah2022	FOLFIRI	609	89
Shah2022	FOLFIRI + Napabucasin	593	82
Shapiro2018	Cetuximab	20	2
Shapiro2018	Irinotecan + Cetuximab	24	9
Shi2019	Irinotecan	164	21
Shi2019	Irinotecan + CMAB009	337	112
Shitara2016	FOLFIRI + Bevacizumab	53	3
Shitara2016	FOLFIRI + Panitumumab	52	24
Sobrero2008	Irinotecan	650	27
Sobrero2008	Irinotecan + Cetuximab	648	106
Tabernero2015	FOLFIRI	536	67
Tabernero2015	FOLFIRI + Ramucirumab	536	72
Van Cutsem2012	FOLFIRI	614	59
Van Cutsem2012	FOLFIRI + Aflibercept	612	105
Xie2014	FOLFIRI	155	47
Xie2014	FOLFIRI + Bevacizumab + Panitumumab	137	55
Zhang2022	FOLFIRI	88	6
Zhang2022	Irinotecan	84	6

## Sheet: CR
S2 File:Data Extraction Table
Study	Treatment	Number	Responders
Aparicio2022	FOLFIRI	12	0
Aparicio2022	FOLFIRI + Panitumumab	17	0
Be´couarn2001	FOLFIRI + FOLFOX	32	0
Be´couarn2001	Irinotecan + Oxaliplatin	30	0
Bendell2013a	FOLFIRI + Axitinib	49	1
Bendell2013a	FOLFIRI + Bevacizumab	51	1
Bendell2013b	FOLFOX + Axitinib	36	0
Bendell2013b	FOLFOX + Bevacizumab	35	0
Cao2015	FOLFIRI	77	5
Cao2015	FOLFIRI + Bevacizumab	65	6
Ciardiello2016	FOLFOX	79	1
Ciardiello2016	FOLFOX + Cetuximab	74	2
Clarke2011	FOLFIRI	42	0
Clarke2011	Irinotecan	43	0
Cohn2013	FOLFIRI	52	0
Cohn2013	FOLFIRI + Conatumumab	51	0
Cohn2013	FOLFIRI + Ganitumab	52	0
Cunningham2013	FOLFOX + Bevacizumab	66	0
Cunningham2013	FOLFOX + Cediranib	144	0
Eng2016	Irinotecan + Cetuximab	57	0
Eng2016	Tivantinib + Irinotecan + Cetuximab	60	0
Ettrich2021	FOLFOX	27	0
Ettrich2021	FOLFOX + Tivantinib	27	0
Giantonio2007	Bevacizumab	243	0
Giantonio2007	FOLFOX	291	2
Giantonio2007	FOLFOX + Bevacizumab	286	5
Gibbs2011	Irinotecan	30	0
Gibbs2011	Irinotecan + Hyaluronan	41	0
Graeven2007	FOLFIRI	28	0
Graeven2007	Irinotecan	27	0
Haller2008	Irinotecan	310	1
Haller2008	Irinotecan + Oxaliplatin	317	7
Hecht2015	FOLFIRI + Bevacizumab	91	0
Hecht2015	FOLFIRI + Panitumumab	91	1
Hecht2017	FOLFIRI	80	0
Hecht2017	FOLFIRI + Simtuzumab	169	0
Lenz2017	EP	42	0
Lenz2017	Irinotecan	41	0
Li2018	FOLFIRI	109	0
Li2018	FOLFIRI + Aflibercept	223	0
Liu2015	FOLFIRI	69	0
Liu2015	FOLFIRI + Bevacizumab + Panitumumab	57	1
Moore2016	FOLFOX	49	1
Moore2016	FOLFOX + Icrucumab	52	0
Moore2016	FOLFOX + Ramucirumab	52	0
Muro2010	FOLFIRI	181	1
Muro2010	Irinotecan + S-1	174	1
Peeters2010	FOLFIRI	542	0
Peeters2010	FOLFIRI + Panitumumab	541	0
Peeters2013	FOLFIRI	49	0
Peeters2013	FOLFIRI + Trebananib	95	2
Pietrantonio2020	Capecitabine + Temozolomide	43	2
Pietrantonio2020	FOLFIRI	43	0
Price2014	Cetuximab	500	0
Price2014	Panitumumab	499	2
Rothenberg2003	5FU	151	0
Rothenberg2003	FOLFOX	152	0
Rothenberg2003	Oxaliplatin	156	0
Rougier1998	5FU	129	0
Rougier1998	Irinotecan	127	0
Rougier2002	FOLFIRI	35	0
Rougier2002	FOLFOX	33	0
Rougier2002	Irinotecan + Oxaliplatin	33	0
Sakai2020	Irinotecan + Cetuximab	59	0
Sakai2020	Irinotecan + Panitumumab	61	0
Sanoff2018	FOLFIRI	61	0
Sanoff2018	FOLFIRI + Regorafenib	120	0
Seymour2013	Irinotecan	230	0
Seymour2013	Irinotecan + Panitumumab	230	3
Shapiro2018	Cetuximab	20	0
Shapiro2018	Irinotecan + Cetuximab	24	1
Shi2017	FOLFOX + Bevacizumab	65	0
Shi2017	FOLFOX + Bevacizumab + Erlotinib	66	0
Shi2019	Irinotecan	164	1
Shi2019	Irinotecan + CMAB009	337	4
Shitara2016	FOLFIRI + Bevacizumab	53	0
Shitara2016	FOLFIRI + Panitumumab	52	0
Sobrero2008	Irinotecan	650	1
Sobrero2008	Irinotecan + Cetuximab	648	9
Tabernero2015	FOLFIRI	536	2
Tabernero2015	FOLFIRI + Ramucirumab	536	0
Van Cutsem2012	FOLFIRI	614	2
Van Cutsem2012	FOLFIRI + Aflibercept	612	0
Xie2014	FOLFIRI	155	10
Xie2014	FOLFIRI + Bevacizumab + Panitumumab	137	8
Zhang2022	FOLFIRI	88	0
Zhang2022	Irinotecan	84	1

## Sheet: PR
S2 File:Data Extraction Table
Study	Treatment	Number	Responders
Aparicio2022	FOLFIRI	12	1
Aparicio2022	FOLFIRI + Panitumumab	17	6
Be´couarn2001	FOLFIRI + FOLFOX	32	2
Be´couarn2001	Irinotecan + Oxaliplatiniplatin	30	7
Bendell2013a	FOLFIRI + Axitinib	49	11
Bendell2013a	FOLFIRI + Bevacizumab	51	11
Bendell2013b	FOLFOX + Axitinib	36	7
Bendell2013b	FOLFOX + Bevacizumab	35	7
Cao2015	FOLFIRI	77	17
Cao2015	FOLFIRI + Bevacizumab	65	25
Ciardiello2016	FOLFOX	79	9
Ciardiello2016	FOLFOX + Cetuximab	74	14
Clarke2011	FOLFIRI	42	5
Clarke2011	Irinotecan	43	5
Cohn2013	FOLFIRI	52	1
Cohn2013	FOLFIRI + Conatumumab	51	7
Cohn2013	FOLFIRI + Ganitumab	52	4
Cunningham2013	FOLFOX + Bevacizumab	66	18
Cunningham2013	FOLFOX + Cediranib	144	27
Eng2016	Irinotecan + Cetuximab	57	19
Eng2016	Tivantinib + Irinotecan + Cetuximab	60	27
Ettrich2021	FOLFOX	26	1
Ettrich2021	FOLFOX + Tivantinib	27	1
Giantonio2007	Bevacizumab	243	8
Giantonio2007	FOLFOX	291	23
Giantonio2007	FOLFOX + Bevacizumab	286	60
Gibbs2011	Irinotecan	30	1
Gibbs2011	Irinotecan + Hyaluronan	41	3
Graeven2007	FOLFIRI	28	3
Graeven2007	Irinotecan	27	3
Haller2008	Irinotecan	310	22
Haller2008	Irinotecan + Oxaliplatiniplatin	317	63
Hecht2015	FOLFIRI + Bevacizumab	91	16
Hecht2015	FOLFIRI + Panitumumab	91	27
Hecht2017	FOLFIRI	80	8
Hecht2017	FOLFIRI + Simtuzumab	169	15
Lenz2017	EP	42	4
Lenz2017	Irinotecan	41	2
Li2018	FOLFIRI	109	4
Li2018	FOLFIRI + Aflibercept	223	41
Liu2015	FOLFIRI	69	19
Liu2015	FOLFIRI + Bevacizumab + Panitumumab	57	26
Moore2016	FOLFOX	49	6
Moore2016	FOLFOX + Icrucumab	52	2
Moore2016	FOLFOX + Ramucirumab	52	2
Muro2010	FOLFIRI	181	33
Muro2010	Irinotecan + S-1	174	28
Peeters2010	FOLFIRI	542	24
Peeters2010	FOLFIRI + Panitumumab	541	48
Peeters2013	FOLFIRI	49	0
Peeters2013	FOLFIRI + Trebananib	95	10
Pietrantonio2020	Capecitabine + Temozolomide	43	3
Pietrantonio2020	FOLFIRI	43	5
Price2014	Cetuximab	500	96
Price2014	Panitumumab	499	105
Rothenberg2003	5FU	151	4
Rothenberg2003	FOLFOX	152	21
Rothenberg2003	Oxaliplatiniplatin	156	5
Rougier1998	5FU	129	1
Rougier1998	Irinotecan	127	6
Rougier2002	FOLFIRI	35	4
Rougier2002	FOLFOX	33	7
Rougier2002	Irinotecan + Oxaliplatiniplatin	33	5
Sakai2020	Irinotecan + Cetuximab	59	13
Sakai2020	Irinotecan + Panitumumab	61	16
Sanoff2018	FOLFIRI	61	12
Sanoff2018	FOLFIRI + Regorafenib	120	35
Seymour2013	Irinotecan	230	27
Seymour2013	Irinotecan + Panitumumab	230	76
Shapiro2018	Cetuximab	20	2
Shapiro2018	Irinotecan + Cetuximab	24	8
Shi2019	Irinotecan	164	20
Shi2019	Irinotecan + CMAB009	337	108
Shitara2016	FOLFIRI + Bevacizumab	53	11
Shitara2016	FOLFIRI + Panitumumab	52	24
Sobrero2008	Irinotecan	650	26
Sobrero2008	Irinotecan + Cetuximab	648	97
Tabernero2015	FOLFIRI	536	65
Tabernero2015	FOLFIRI + Ramucirumab	536	72
Van Cutsem2012	FOLFIRI	614	57
Van Cutsem2012	FOLFIRI + Aflibercept	612	105
Xie2014	FOLFIRI	155	37
Xie2014	FOLFIRI + Bevacizumab + Panitumumab	137	47
Zhang2022	FOLFIRI	88	6
Zhang2022	Irinotecan	84	5

## Sheet: Grade≥3 AE
S2 File:Data Extraction Table
Study	Treatment	Number	Responders
Aparicio2022	FOLFIRI	13	8
Aparicio2022	FOLFIRI + Panitumumab	18	13
Bendell2013a	FOLFIRI + Axitinib	46	17
Bendell2013a	FOLFIRI + Bevacizumab	51	9
Bendell2013b	FOLFOX + Axitinib	36	10
Bendell2013b	FOLFOX + Bevacizumab	35	5
Cao2015	FOLFIRI	77	58
Cao2015	FOLFIRI + Bevacizumab	65	41
Clarke2011	FOLFIRI	42	20
Clarke2011	Irinotecan	43	21
Cohn2013	FOLFIRI	51	24
Cohn2013	FOLFIRI + Conatumumab	50	36
Cohn2013	FOLFIRI + Ganitumab	51	28
Cunningham1998	Irinotecan	186	150
Cunningham1998	Supportive Care	90	60
Cunningham2013	FOLFOX + Bevacizumab	66	56
Cunningham2013	FOLFOX + Cediranib	143	124
Élez2015	Abituzumab + Irinotecan + Cetuximab	141	106
Élez2015	Irinotecan + Cetuximab	73	49
Ettrich2021	FOLFOX	26	14
Ettrich2021	FOLFOX + Tivantinib	26	19
Giantonio2007	Bevacizumab	234	84
Giantonio2007	FOLFOX	285	174
Giantonio2007	FOLFOX + Bevacizumab	287	216
Gibbs2011	Irinotecan + Hyaluronan	26	18
Gibbs2011	Irinotecan	26	13
Graeven2007	FOLFIRI	28	8
Graeven2007	Irinotecan	27	23
Haller2008	Irinotecan	301	179
Haller2008	Irinotecan + Oxaliplatin	313	227
Hecht2015	FOLFIRI + Bevacizumab	91	30
Hecht2015	FOLFIRI + Panitumumab	91	42
Lenz2017	EP	42	26
Lenz2017	Irinotecan	41	26
Li2018	FOLFIRI	33	18
Li2018	FOLFIRI + Aflibercept	111	84
Liu2015	FOLFIRI	69	40
Liu2015	FOLFIRI + Bevacizumab + Panitumumab	57	53
Moore2016	FOLFOX	49	30
Moore2016	FOLFOX + Icrucumab	52	37
Moore2016	FOLFOX + Ramucirumab	52	31
O’Neil2014	FOLFOX + Bevacizumab	48	34
O’Neil2014	FOLFOX + Linifanib	99	86
Peeters2010	FOLFIRI	540	275
Peeters2010	FOLFIRI + Panitumumab	539	370
Peeters2013	FOLFIRI	49	32
Peeters2013	FOLFIRI + Trebananib	94	58
Pietrantonio2020	Capecitabine + Temozolomide	43	7
Pietrantonio2020	FOLFIRI	42	20
Price2014	Cetuximab	503	236
Price2014	Panitumumab	496	246
Rothenberg2003	5FU	142	58
Rothenberg2003	FOLFOX	150	109
Rothenberg2003	Oxaliplatin	153	71
Rothenberg2008	FOLFOX	314	204
Rothenberg2008	XELOX	313	157
Rougier1998	5FU	129	70
Rougier1998	Irinotecan	127	88
Sanoff2018	FOLFIRI	61	36
Sanoff2018	FOLFIRI + Regorafenib	120	95
Seymour2013	Irinotecan	218	87
Seymour2013	Irinotecan + Panitumumab	219	132
Shah2022	FOLFIRI	610	407
Shah2022	FOLFIRI + Napabucasin	622	459
Shapiro2018	Cetuximab	20	5
Shapiro2018	Irinotecan + Cetuximab	24	12
Shi2019	Irinotecan	165	62
Shi2019	Irinotecan + CMAB009	338	187
Shitara2016	FOLFIRI + Bevacizumab	60	40
Shitara2016	FOLFIRI + Panitumumab	61	54
Sobrero2008	Irinotecan	629	274
Sobrero2008	Irinotecan + Cetuximab	638	396
Tabernero2015	FOLFIRI	528	329
Tabernero2015	FOLFIRI + Ramucirumab	529	418
Van Cutsem2011	FOLFOX	420	298
Van Cutsem2011	FOLFOX + Vatalanib	422	355
Van Cutsem2012	FOLFIRI	605	378
Van Cutsem2012	FOLFIRI + Aflibercept	611	510
Xie2014	FOLFIRI	155	124
Xie2014	FOLFIRI + Bevacizumab + Panitumumab	137	80
Zhang2022	FOLFIRI	88	47
Zhang2022	Irinotecan	83	24

## Sheet: Any AE
S2 File:Data extraction table
Study	Treatment	Number	Responders
Aparicio2022	FOLFIRI + Panitumumab	18	18
Aparicio2022	FOLFIRI	13	12
Cao2015	FOLFIRI + Bevacizumab	65	65
Cao2015	FOLFIRI	77	77
Cohn2013	FOLFIRI + Ganitumab	51	47
Cohn2013	FOLFIRI + Conatumumab	50	48
Cohn2013	FOLFIRI	51	49
Élez2015	Irinotecan + Cetuximab	73	72
Élez2015	Abituzumab + Irinotecan + Cetuximab	141	141
Eng2016	Tivantinib + Irinotecan + Cetuximab	62	62
Eng2016	Irinotecan + Cetuximab	59	59
Ettrich2021	FOLFOX + Tivantinib	26	26
Ettrich2021	FOLFOX	26	26
Hecht2015	FOLFIRI + Panitumumab	91	91
Hecht2015	FOLFIRI + Bevacizumab	91	90
Lenz2017	Irinotecan	41	41
Lenz2017	EP	42	42
Li2018	FOLFIRI + Aflibercept	111	111
Li2018	FOLFIRI	33	32
Moore2016	FOLFOX + Ramucirumab	52	52
Moore2016	FOLFOX + Icrucumab	52	52
Moore2016	FOLFOX	49	49
O’Neil2014	FOLFOX + Linifanib	99	99
O’Neil2014	FOLFOX + Bevacizumab	48	47
Peeters2013	FOLFIRI + Trebananib	94	91
Peeters2013	FOLFIRI	49	48
Pietrantonio2020	FOLFIRI	42	40
Pietrantonio2020	Capecitabine + Temozolomide	43	35
Price2014	Panitumumab	496	485
Price2014	Cetuximab	503	494
Rothenberg2003	Oxaliplatin	153	153
Rothenberg2003	FOLFOX	150	148
Rothenberg2003	5FU	142	139
Seymour2013	Irinotecan + Panitumumab	219	219
Seymour2013	Irinotecan	218	218
Shah2022	FOLFIRI + Napabucasin	622	610
Shah2022	FOLFIRI	610	581
Shi2019	Irinotecan + CMAB009	338	334
Shi2019	Irinotecan	165	150
Sobrero2008	Irinotecan + Cetuximab	638	635
Sobrero2008	Irinotecan	629	607
Van Cutsem2011	FOLFOX + Vatalanib	422	422
Van Cutsem2011	FOLFOX	420	417
Van Cutsem2012	FOLFIRI + Aflibercept	611	606
Van Cutsem2012	FOLFIRI	605	592
Zhang2022	Irinotecan	83	83
Zhang2022	FOLFIRI	88	88
