# Supplementary material for: Second-line systemic treatment for metastatic colorectal cancer: A systematic review and Bayesian network meta-analysis based on RCT
Source: PLoS One. 2024 Dec 23;19(12):e0313278. doi: 10.1371/journal.pone.0313278 (PMC11666018; doi:10.1371/journal.pone.0313278)
Supplement: S4 File — (XLSX) [file pone.0313278.s004.xlsx]

## Sheet: Sheet1
	Domain 1. Randomization process					Domain 2. Deviations from intended interventions									Domain 3. Mising outcome data						Domain 4. Measurement of the outcome							Domain 5. Selection of the reported result					Domain 6. Overall Bias
Study ID	1.1	1.2	1.3	1.0 Algorithm result	1.0 Assessor's Judgement	2.1	2.2	2.3	2.4	2.5	2.6	2.7	2.0 Algorithm result	2.0 Assessor's Judgement	3.1	3.2	3.3	3.4	3.0 Algorithm result	3.0 Assessor's judgement	4.1	4.2	4.3	4.4	4.5	4.0 Algorithm result	4.0 Assessor's Judgement	5.1	5.2	5.3	5.0 Algorithm result	5.0 Assessor's Judgement	Algorithm's overall Judgement	Assessor's overall Judgement
Aparicio2022	NI	NI	N	Some concerns	Some concerns	Y	Y	NI	NA	NA	Y	NA	Some concerns	Some concerns	Y	NA	NA	NA	Low	Low	N	N	Y	N	NA	Low	Low	Y	N	N	Low	Low	Some concerns	Some concerns
Bécouarn2001	NI	NI	N	Some concerns	Some concerns	NI	NI	NI	NA	NA	Y	NA	Some concerns	Some concerns	Y	NA	NA	NA	Low	Low	N	N	NI	NI	PY	High	High	NI	PN	PN	Some concerns	Some concerns	High	High
Bendell2013	NI	NI	N	Some concerns	Some concerns	Y	Y	NI	NA	NA	Y	NA	Some concerns	Some concerns	Y	NA	NA	NA	Low	Low	N	N	Y	N	NA	Low	Low	Y	N	N	Low	Low	Some concerns	Some concerns
Cao2015	NI	NI	N	Some concerns	Some concerns	Y	Y	NI	NA	NA	Y	NA	Some concerns	Some concerns	Y	NA	NA	NA	Low	Low	N	N	Y	N	NA	Low	Low	Y	N	N	Low	Low	Some concerns	Some concerns
Ciardiello2016	Y	N	N	High	Some concerns	Y	Y	NI	NA	NA	Y	NA	Some concerns	Some concerns	Y	NA	NA	NA	Low	Low	NI	NI	Y	NI	NI	High	High	Y	PN	PN	Low	Low	High	High
Clarke2011	Y	Y	N	Low	Low	NI	NI	NI	NA	NA	Y	NA	Some concerns	Some concerns	Y	NA	NA	NA	Low	Low	N	N	NI	N	NA	Low	Low	Y	N	N	Low	Low	Some concerns	Some concerns
Cohn2013	Y	Y	N	Low	Low	N	N	NA	NA	NA	Y	NA	Low	Low	Y	NA	NA	NA	Low	Low	NI	NI	N	NA	NA	Some concerns	Some concerns	Y	N	N			Some concerns	Some concerns
Cunningham1998	Y	Y	N	Low	Low	Y	Y	NI	NA	NA	Y	NA	Some concerns	Some concerns	Y	NA	NA	NA	Low	Low	N	N	Y	N	NA	Low	Low	Y	N	N	Low	Low	Some concerns	Some concerns
Cunningham2013	Y	PY	PY	Some concerns	Some concerns	N	N	NA	NA	NA	Y	NA	Low	Low	Y	NA	NA	NA	Low	Low	N	N	N	NA	NA	Low	Low	Y	PN	PN	Low	Low	Some concerns	Some concerns
Elez2015	NI	NI	N	Some concerns	Some concerns	Y	Y	NI	NA	NA	Y	NA	Some concerns	Some concerns	Y	NA	NA	NA	Low	Low	N	N	Y	PN	NA	Low	Low	Y	PN	PN	Low	Low	Some concerns	Some concerns
Eng2016	Y	Y	N	Low	Low	N	N	NA	NA	NA	Y	NA	Low	Low	Y	NA	NA	NA	Low	Low	N	N	N	NA	NA	Low	Low	Y	N	N	Low	Low	Low	Low
Ettrich2021	Y	PY	N	Low	Low	N	N	NA	NA	NA	Y	NA	Low	Low	Y	NA	NA	NA	Low	Low	N	N	N	NA	NA	Low	Low	PY	N	N	Low	Low	Low	Low
Giantonio2007	NI	NI	N	Some concerns	Some concerns	Y	Y	NI	NA	NA	Y	NA	Some concerns	Some concerns	Y	NA	NA	NA	Low	Low	N	N	Y	N	NA	Low	Low	Y	N	N	Low	Low	Some concerns	Some concerns
Gibbs2011	NI	NI	N	Some concerns	Some concerns	Y	Y	NI	NA	NA	Y	NA	Some concerns	Some concerns	Y	NA	NA	NA	Low	Low	NI	N	Y	PN	NA	Low	Low	Y	N	N	Low	Low	Some concerns	Some concerns
Graeven2007	NI	NI	N	Some concerns	Some concerns	NI	NI	NI	NA	NA	Y	NA	Some concerns	Some concerns	PN	PN	NI	PN	Some concerns	Some concerns	NI	NI	NI	PN	NA	Some concerns	Some concerns	NI	NI	N	Some concerns	Some concerns	Some concerns	Some concerns
Haller2008	Y	Y	N	Low	Low	Y	Y	NI	NA	NA	Y	NA	Some concerns	Some concerns	Y	NA	NA	NA	Low	Low	N	N	Y	N	NA	Low	Low	Y	N	N	Low	Low	Some concerns	Some concerns
Hecht2015	NI	NI	N	Some concerns	Some concerns	Y	Y	NI	NA	NA	Y	NA	Some concerns	Some concerns	Y	NA	NA	NA	Low	Low	N	N	Y	PN	NA	Low	Low	Y	N	N	Low	Low	Some concerns	Some concerns
Hecht2007	NI	NI	N	Some concerns	Some concerns	N	N	NA	NA	NA	Y	NA	Low	Low	Y	NA	NA	NA	Low	Low	N	N	N	NA	NA	Low	Low	PY	N	N	Low	Low	Some concerns	Some concerns
Kim2009	Y	NI	N	Some concerns	Some concerns	NI	NI	NI	NA	NA	Y	NA	Some concerns	Some concerns	Y	NA	NA	NA	Low	Low	N	N	NI	PN	NA	Low	Low	NI	N	N	Some concerns	Some concerns	Some concerns	Some concerns
Lenz2017	NI	NI	N	Some concerns	Some concerns	Y	Y	PN	NA	NA	Y	NA	Low	Low	Y	NA	NA	NA	Low	Low	N	N	Y	N	NA	Low	Low	Y	N	N	Low	Low	Some concerns	Some concerns
Li2018	Y	Y	N	Low	Low	N	N	NA	NA	NA	Y	NA	Low	Low	Y	NA	NA	NA	Low	Low	N	N	N	NA	NA	Low	Low	Y	N	N	Low	Low	Low	Low
Liu2015	NI	NI	N	Some concerns	Some concerns	Y	Y	NI	NA	NA	Y	NA	Some concerns	Some concerns	Y	NA	NA	NA	Low	Low	N	N	Y	N	NA	Low	Low	Y	N	PN	Low	Low	Some concerns	Some concerns
Moore2016	NI	NI	PN	Some concerns	Some concerns	Y	Y	NI	NA	NA	Y	NA	Some concerns	Some concerns	Y	NA	NA	NA	Low	Low	N	PN	Y	N	NA	Low	Low	Y	NI	PN	Some concerns	Some concerns	Some concerns	Some concerns
Muro2010	Y	Y	N	Low	Low	Y	Y	NI	NA	NA	Y	NA	Some concerns	Some concerns	Y	NA	NA	NA	Low	Low	N	N	N	NA	NA	Low	Low	Y	N	N	Low	Low	Some concerns	Some concerns
O'Neil2014	Y	Y	N	Low	Low	Y	Y	NI	NA	NA	Y	NA	Some concerns	Some concerns	Y	NA	NA	NA	Low	Low	N	N	Y	PN	NA	Low	Low	Y	PN	PN	Low	Low	Some concerns	Some concerns
Peeters2010	NI	NI	N	Some concerns	Some concerns	Y	Y	PY	PN	NA	Y	NA	Some concerns	Some concerns	Y	NA	NA	NA	Low	Low	N	N	Y	N	NA	Low	Low	Y	N	N	Low	Low	Some concerns	Some concerns
Peeters2013	Y	Y	N	Low	Low	N	N	NA	NA	NA	Y	NA	Low	Low	Y	NA	NA	NA	Low	Low	N	N	N	NA	NA	Low	Low	Y	PN	PN	Low	Low	Low	Low
Pietrantonio2020	Y	NI	N	Some concerns	Some concerns	Y	Y	NI	NA	NA	Y	NA	Some concerns	Some concerns	Y	NA	NA	NA	Low	Low	N	N	Y	NI	PN	Some concerns	Some concerns	Y	N	N	Low	Low	Some concerns	Some concerns
Price2014	Y	Y	N	Low	Low	Y	Y	NI	NA	NA	Y	NA	Some concerns	Some concerns	Y	NA	NA	NA	Low	Low	N	N	Y	PN	NA	Low	Low	Y	PN	PN	Low	Low	Some concerns	Some concerns
Rothenberg2003	NI	NI	N	Some concerns	Some concerns	NI	NI	NI	NA	NA	Y	NA	Some concerns	Some concerns	Y	NA	NA	NA	Low	Low	N	N	NI	PN	NA	Low	Low	NI	N	N	Some concerns	Some concerns	Some concerns	Some concerns
Rothenberg2008	Y	NI	N	Some concerns	Some concerns	Y	Y	NI	NA	NA	Y	NA	Some concerns	Some concerns	Y	NA	NA	NA	Low	Low	PN	PN	N	NA	NA	Low	Low	Y	N	N	Low	Low	Some concerns	Some concerns
Rougier1998	Y	NI	N	Some concerns	Some concerns	NI	NI	NI	NA	NA	Y	NA	Some concerns	Some concerns	Y	NA	NA	NA	Low	Low	N	N	NI	PN	NA	Low	Low	NI	N	N	Some concerns	Some concerns	Some concerns	Some concerns
Rougier2002	NI	NI	N	Some concerns	Some concerns	NI	NI	NI	NA	NA	Y	NA	Some concerns	Some concerns	Y	NA	NA	NA	Low	Low	N	N	NI	PN	NA	Low	Low	NI	N	N	Some concerns	Some concerns	Some concerns	Some concerns
Sakai2020	Y	Y	N	Low	Low	Y	Y	NI	NA	NA	Y	NA	Some concerns	Some concerns	Y	NA	NA	NA	Low	Low	N	N	Y	NI	NI	High	High	NI	PN	PN	Some concerns	Some concerns	High	High
Sanoff2018	Y	Y	PN	Low	Low	N	N	NA	NA	NA	Y	NA	Low	Low	Y	NA	NA	NA	Low	Low	N	N	N	NA	NA	Low	Low	PY	N	N	Low	Low	Low	Low
Seymour2013	Y	N	N	High	Some concerns	Y	Y	NI	NA	NA	Y	NA	Some concerns	Some concerns	Y	NA	NA	NA	Low	Low	N	N	Y	PN	NA	Low	Low	Y	PN	PN	Low	Low	Some concerns	Some concerns
Shah2022	NI	NI	N	Some concerns	Some concerns	Y	Y	NI	NA	NA	Y	NA	Some concerns	Some concerns	Y	NA	NA	NA	Low	Low	N	N	Y	PN	NA	Low	Low	Y	PN	PN	Low	Low	Some concerns	Some concerns
Shapiro2018	NI	N	N	High	Some concerns	Y	Y	NI	NA	NA	Y	NA	Some concerns	Some concerns	Y	NA	NA	NA	Low	Low	N	N	Y	PN	NA	Low	Low	Y	PN	PN	Low	Low	Some concerns	Some concerns
Shi2017	NI	NI	PN	Some concerns	Some concerns	N	N	NA	NA	NA	Y	NA	Low	Low	Y	NA	NA	NA	Low	Low	NI	NI	N	NA	NA	Some concerns	Some concerns	NI	PN	PN	Some concerns	Some concerns	Some concerns	Some concerns
Shi2019	NI	NI	N	Some concerns	Some concerns	Y	Y	NI	NA	NA	Y	NA	Some concerns	Some concerns	Y	NA	NA	NA	Low	Low	N	N	Y	N	NA	Low	Low	Y	N	N	Low	Low
Shitara2016	NI	NI	N	Some concerns	Some concerns	Y	Y	NI	NA	NA	Y	NA	Some concerns	Some concerns	Y	NA	NA	NA	Low	Low	N	N	Y	PN	NA	Low	Low	Y	N	N	Low	Low	Some concerns	Some concerns
Sobrero2008	NI	NI	N	Some concerns	Some concerns	Y	Y	NI	NA	NA	Y	NA	Some concerns	Some concerns	Y	NA	NA	NA	Low	Low	PN	PN	Y	PN	NA	Low	Low	Y	PN	PN	Low	Low	Some concerns	Some concerns
Tabernero2015	Y	Y	N	Low	Low	N	N	NA	NA	NA	Y	NA	Low	Low	Y	NA	NA	NA	Low	Low	PN	PN	N	NA	NA	Low	Low	Y	PN	PN	Low	Low	Low	Low
Van Cutsem2011	Y	Y	N	Low	Low	N	N	NA	NA	NA	Y	NA	Low	Low	Y	NA	NA	NA	Low	Low	NI	NI	N	NA	NA	Some concerns	Some concerns	Y	N	N	Low	Low	Some concerns	Some concerns
Van Cutsem2012	Y	Y	N	Low	Low	N	N	NA	NA	NA	Y	NA	Low	Low	Y	NA	NA	NA	Low	Low	NI	NI	N	NA	NA	Some concerns	Some concerns	Y	N	N	Low	Low	Some concerns	Some concerns
Xie2014	NI	NI	N	Some concerns	Some concerns	NI	NI	NI	NA	NA	Y	NA	Some concerns	Some concerns	Y	NA	NA	NA	Low	Low	NI	NI	NI	NI	PN	Some concerns	Some concerns	NI	N	N	Some concerns	Some concerns	Some concerns	Some concerns
Zhang2022	Y	N	N	High	Some concerns	Y	Y	N	NA	NA	Y	NA	Low	Low	Y	NA	NA	NA	Low	Low	N	N	Y	PN	NA	Low	Low	Y	PN	PN	Low	Low	Some concerns	Some concerns
